# Supplementary material for: The plastid cysteine synthase complex regulates ABA biosynthesis and stomatal closure in Arabidopsis
Source: Nat Commun. 2025 Oct 8;16:8960. doi: 10.1038/s41467-025-64705-3 (PMC12508444; doi:10.1038/s41467-025-64705-3)
Supplement: Supplementary file 4 — Source data [file 41467_2025_64705_MOESM4_ESM.xlsx]

## Sheet: Fig. 1b
	WT			serat1.1			oastla			serat2.1			oastlb			serat2.2			oastlc
	Control	ABA	Sulfate	Control	ABA	Sulfate	Control	ABA	Sulfate	Control	ABA	Sulfate	Control	ABA	Sulfate	Control	ABA	Sulfate	Control	ABA	Sulfate
	3.164	2.486	3.39	4.52	3.39	2.938	5.198	2.712	2.599	4.407	2.712	4.633	3.616	3.051	5.085	3.842	2.825	3.39	4.746	3.39	2.373		Tukey's multiple comparisons test	P Value
	3.051	2.147	3.277	3.955	2.825	2.938	4.294	3.051	2.147	3.616	2.825	3.616	4.294	2.825	3.729	3.503	3.277	2.486	4.181	2.825	2.599		WT (Control) vs. WT (ABA)	<0.0001
	3.503	2.712	2.373	4.52	2.599	2.599	4.633	2.147	3.164	4.859	3.277	3.842	3.729	3.164	5.085	3.842	2.938	3.503	3.842	2.147	3.164		WT (Control) vs. WT (Sulfate)	<0.0001
	3.503	2.373	3.051	3.616	2.26	3.164	3.39	2.712	3.955	3.955	2.599	3.39	3.955	3.616	3.277	3.729	3.616	3.39	3.39	3.729	3.164		serat1.1 (Control) vs. serat1.1 (ABA)	<0.0001
	3.051	2.825	1.921	3.39	2.599	3.729	3.729	2.712	3.277	2.599	2.938	3.616	4.746	3.616	3.955	3.616	2.712	2.712	3.503	2.712	3.503		serat1.1 (Control) vs. serat1.1 (Sulfate)	<0.0001
	3.503	2.034	2.147	3.955	2.26	3.164	3.277	3.277	3.051	4.859	2.825	3.616	4.294	3.277	4.746	3.729	3.051	3.39	3.39	3.164	2.712		oastla (Control) vs. oastla (ABA)	<0.0001
	3.39	2.599	1.808	3.729	2.26	3.164	3.955	2.599	3.277	3.503	2.712	4.52	4.294	2.486	4.294	3.729	2.034	2.825	3.164	2.938	3.164		oastla (Control) vs. oastla (Sulfate)	<0.0001
	3.616	2.373	2.034	4.859	2.712	3.277	3.051	4.633	3.616	4.407	2.599	3.503	4.746	3.051	3.955	3.616	3.051	2.373	5.085	3.842	3.277		serat2.1 (Control) vs. serat2.1 (ABA)	<0.0001
	3.616	2.486	2.712	2.938	2.486	3.164	3.955	2.599	2.825	4.859	2.712	5.085	4.52	2.938	5.198	4.294	2.825	2.034	4.181	3.503	3.277		serat2.1 (Control) vs. serat2.1 (Sulfate)	>0.9999
	3.616	3.051	2.599	3.955	2.599	2.486	3.503	2.373	3.503	3.842	2.599	4.068	3.955	2.825	3.164	2.938	2.486	3.39	4.972	2.938	2.825		oastlb (Control) vs. oastlb (ABA)	<0.0001
	3.842	3.616	2.486	5.085	2.034	2.712	3.164	3.051	2.825	3.164	2.599	5.085	4.633	2.147	3.39	3.842	2.825	2.712	3.503	3.277	2.712		oastlb (Control) vs. oastlb (Sulfate)	>0.9999
	4.633	3.616	2.825	3.503	2.373	2.712	4.633	4.181	3.503	3.616	3.164	3.729	5.198	2.938	4.52	4.407	2.825	2.599	4.294	2.034	2.486		serat2.2 (Control) vs. serat2.2 (ABA)	<0.0001
	4.633	2.712	2.486	3.277	2.712	2.486	4.972	3.277	2.599	4.52	2.373	4.52	3.955	2.825	3.729	4.068	2.26	2.147	3.729	2.599	2.599		serat2.2 (Control) vs. serat2.2 (Sulfate)	<0.0001
	4.068	2.825	1.695	4.068	2.825	3.503	5.763	2.599	4.068	4.407	2.599	4.633	4.181	2.373	4.746	3.842	2.938	3.842	3.503	2.825	2.599		oastlc (Control) vs. oastlc (ABA)	<0.0001
	3.729	3.277	2.825	3.616	3.503	2.599	3.842	2.938	3.277	4.633	2.825	3.729	3.503	2.373	3.955	3.955	2.486	2.486	4.407	2.712	3.051		oastlc (Control) vs. oastlc (Sulfate)	<0.0001
	5.085	3.503	2.486	3.39	2.147	2.825	4.633	2.938	3.39	4.181	3.503	3.955	4.068	3.164	3.39	3.39	3.503	3.051	4.181	2.599	2.599
	4.52	3.503	2.147	3.955	2.373	3.164	4.859	2.712	2.599	3.503	2.712	5.537	4.859	2.599	4.181	4.181	2.712	2.373	2.712	2.938	3.051
	3.39	2.486	2.147	3.503	3.616	3.503	4.407	2.712	3.616	4.972	2.825	5.424	3.39	2.825	3.616	4.181	2.147	2.486	3.616	2.712	2.486
	4.746	3.842	2.599	4.633	2.599	2.712	4.52	3.051	2.712	3.842	2.486	3.955	4.633	3.277	4.407	4.294	1.695	2.373	3.955	3.164	2.486
	4.294	3.616	2.599	4.181	2.712	2.373	3.616	2.938	2.26	4.068	3.051	3.842	4.068	2.938	4.181	3.842	2.373	2.599	3.616	2.712	2.599
	4.407	3.955	2.938	3.955	1.921	3.164	4.181	2.938	2.147	3.955	2.938	4.181	4.068	3.616	3.503	3.842	2.373	2.825	3.729	2.373	2.486
	4.52	2.825	3.842	3.277	2.034	2.599	2.938	2.938	2.938	2.825	3.164	4.068	4.294	2.712	3.955	4.181	2.712	2.712	4.633	3.164	2.825
	4.407	3.164	3.164	4.068	2.26	3.729	3.503	2.712	2.373	5.085	3.051	4.407	3.842	2.825	3.729	4.407	2.712	3.955	3.842	2.034	2.712
	4.633	2.825	2.373	3.616	2.599	2.147	3.955	3.051	3.729	3.503	3.051	3.955	3.616	3.051	2.712	4.52	2.825	2.825	4.972	2.373	3.503
	4.294	3.39	3.164	5.537	2.938	1.582	4.407	3.277	3.164	5.537	2.712	3.729	4.294	4.294	3.503	4.181	2.938	2.599	4.746	3.051	1.921
	3.842	1.921	2.825	4.407	2.26	3.39	4.068	2.712	2.825	4.181	3.051	3.503	4.181	3.842	3.39	3.39	2.373	2.938	4.407	3.277	2.599
	3.503	3.503	3.164	4.52	3.051	2.825	4.407	3.164	2.712	3.164	2.938	3.616	3.729	3.051	3.955	3.503	2.599	3.616	3.842	2.825	2.599
	4.52	1.921	3.39	4.181	2.486	2.599	3.955	2.034	3.39	3.729	2.599	3.164	3.503	3.503	3.729	4.181	3.277	3.051	3.955	3.051	1.921
	4.972	3.503	3.616	4.633	2.486	2.938	3.729	3.277	2.147	2.599	2.712	3.955	3.277	2.712	3.39	3.729	3.955	3.503	3.503	2.034	2.034
	4.181	3.164	2.938	4.972	2.599	2.825	4.633	3.616	2.599	4.294	2.034	3.842	2.825	2.486	3.503	3.503	3.277	2.599	3.616	2.825	2.486
	4.859	3.277	2.599	3.39	2.147	2.825	3.503	2.373	3.277	3.842	2.599	3.729	4.294	3.277	3.503	4.294	2.938	2.825	4.068	2.147	2.712
	4.746	3.616	3.164	3.503	3.051	3.051	3.503	2.712	2.26	3.503	3.39	3.729	3.842	2.825	3.955	4.407	3.164	1.921	4.52	3.277	1.921
	4.746	3.164	2.599	4.181	3.277	3.164	2.712	1.921	3.277	4.294	2.599	4.859	3.955	2.147	3.277	5.198	3.39	3.842	2.825	3.503	3.503
	4.407	3.39	2.599	4.068	2.486	2.712	2.486	2.825	2.825	3.729	2.373	4.068	3.616	3.616	3.729	4.746	2.599	2.825	3.955	3.277	2.825
	5.198	4.068	2.938	4.633	2.712	3.39	3.842	2.373	3.051	4.407	2.825	4.068	3.955	3.277	5.085	3.503	3.051	2.825	4.859	2.938	2.938
	4.52	2.486	2.712	3.842	2.712	2.486	4.294	3.616	3.503	3.729	3.051	3.842	4.746	3.051	4.746	4.181	3.164	2.26	4.294	2.825	3.051
	3.616	3.277	2.599	3.051	2.26	2.599	3.955	2.599	2.147	3.39	3.616	4.068	4.407	2.147	4.633	4.294	2.147	2.373	3.842	3.051	2.938
	4.181	3.503	3.277	4.068	3.277	2.712	4.633	2.599	3.39	3.503	2.486	3.955	3.842	3.503	5.085	4.407	2.26	2.599	4.294	2.938	3.729
	3.842	3.955	2.825	4.407	3.503	3.39	4.068	3.277	1.921	3.616	2.825	4.068	3.729	2.599	3.955	3.39	3.503	2.599	4.407	3.842	2.599
	4.859	2.825	2.373	3.277	2.825	2.486	3.616	2.147	2.825	3.616	3.955	4.181	4.972	2.373	4.746	4.407	2.712	2.599	4.859	3.277	2.825
	4.181	2.599	2.26	3.955	2.825	2.486	3.955	2.486	2.373	3.503	2.825	3.955	4.068	2.486	4.859	4.633	2.938	3.277	4.068	2.712	3.955
	4.294	2.486	2.938	3.842	2.373	3.051	3.503	2.373	2.373	3.616	2.825	3.842	3.277	2.825	3.39	4.633	3.051	3.164	4.181	3.503	3.616
	3.842	2.712	2.599	3.842	3.503	2.599	5.085	1.921	2.486	4.294	2.825	3.503	3.616	2.825	4.294	5.085	2.825	3.277	3.955	3.729	3.955
	4.633	3.39	2.486	4.181	2.938	2.599	5.311	3.164	2.825	3.503	2.825	3.729	3.955	3.051	4.633	4.294	2.712	2.712	4.407	2.825	2.599
	2.712	2.712	4.068	4.52	2.825	2.26	5.085	3.164	3.277	4.068	3.277	4.181	4.407	2.825	3.842	4.52	2.486	3.051	4.972	3.503	3.164
	2.938	3.277	3.277	4.181	3.051	2.825	4.633	2.599	2.373	3.729	2.825	4.181	5.537	2.373	3.955	4.068	2.147	2.599	4.859	2.712	2.373
	3.842	3.051	2.034	3.729	1.921	2.825	4.181	2.712	2.599	4.633	3.277	3.729	4.52	3.277	4.633	4.52	2.938	2.599	3.277	2.825	3.503
	4.407	2.712	2.26	4.294	2.034	2.825	4.859	2.373	2.712	4.294	2.938	3.729	3.729	2.486	5.424	5.085	2.599	3.164	5.989	3.503	2.825
	4.52	3.164	3.051	4.633	3.051	3.616	3.729	2.373	2.147	4.294	3.729	3.955	3.616	2.26	5.311	3.729	3.277	3.842	4.294	2.825	2.938
	4.633	2.938	3.277	4.068	2.599	2.825	4.52	2.938	3.051	5.311	2.712	3.842	3.729	2.373	4.52	4.633	3.39	3.164	3.842	3.729	3.051

## Sheet: Fig. 1c
		WT			serta2.1			oastlb
		Control	Sulfate	CLE25	Control	Sulfate	CLE25	Control	Sulfate	CLE25
		3.842	2.712	3.277	2.599	3.729	3.277	4.181	3.277	2.825			Tukey's multiple comparisons test	P Value
		2.712	3.051	2.147	2.599	3.051	3.503	4.181	3.503	3.39			WT (Control) vs. WT (sulfate)	<0.0001
		3.955	2.825	2.599	4.068	3.39	3.616	3.955	2.373	3.503			WT (Control) vs. WT (CLE25)	<0.0001
		3.277	2.825	3.729	2.712	3.616	3.164	2.938	4.068	4.633			serat2.1 (Control) vs. serat2.1 (sulfate)	0.4107
		3.955	2.486	2.373	3.955	3.164	3.164	2.712	3.842	4.294			serat2.1 (Control) vs. serat2.1 (CLE25)	0.7264
		3.955	3.051	3.277	4.859	5.311	3.842	4.407	4.068	4.068			oastlb (Control) vs. oastlb (sulfate)	0.9936
		2.712	1.921	3.051	3.955	3.39	5.085	4.633	3.164	4.407			oastlb (Control) vs. oastlb (CLE25)	>0.9999
		3.729	2.373	2.825	3.39	3.729	3.842	3.39	3.277	4.068
		3.503	2.147	3.39	3.842	4.068	4.407	2.825	4.181	4.633
		3.616	2.034	2.599	3.616	3.842	3.955	3.729	4.294	3.164
		3.277	2.147	3.503	2.825	5.085	3.39	2.825	3.955	2.825
		4.294	2.599	2.373	2.712	3.729	3.277	3.616	5.085	3.503
		4.407	3.051	2.825	4.068	4.859	3.729	3.503	3.39	4.859
		3.277	2.938	2.712	2.938	2.938	3.616	4.068	3.955	3.503
		3.39	2.599	3.277	3.842	4.294	2.599	3.955	4.181	3.955
		2.712	2.825	3.051	4.181	4.294	3.39	2.599	2.712	3.051
		3.616	2.147	2.373	5.085	4.859	3.955	4.068	3.164	3.503
		5.198	2.825	2.825	3.164	3.503	3.277	4.294	3.616	4.181
		4.407	2.26	2.938	3.503	4.52	3.503	5.198	4.407	3.955
		3.503	2.825	3.164	3.39	3.955	3.729	4.068	2.486	4.407
		3.051	2.712	2.373	3.616	4.972	2.599	4.52	5.537	5.311
		4.294	2.147	2.938	5.198	5.085	3.277	4.859	2.938	3.842
		3.616	2.26	2.825	4.068	3.164	3.729	4.181	4.068	3.616
		4.181	2.599	3.503	3.164	3.39	3.842	3.616	3.39	4.633
		3.955	3.051	2.373	3.277	2.712	3.277	4.294	4.52	3.729
		3.051	3.051	2.825	4.972	2.825	5.424	2.599	4.746	4.068
		3.503	2.486	2.486	4.407	4.068	2.938	5.876	3.39	3.503
		4.181	2.599	3.051	3.39	4.294	3.277	3.842	3.955	3.616
		3.729	2.26	2.373	3.503	3.39	4.181	4.294	3.955	4.407
		4.407	2.373	2.825	4.52	3.955	4.294	4.068	3.503	5.311
		3.616	2.373	2.599	3.503	5.311	4.181	3.955	3.164	4.52
		3.051	3.503	3.277	3.729	4.181	3.503	3.955	3.503	2.486
		4.068	1.921	2.599	3.616	3.616	4.068	4.407	3.616	4.181
		4.746	2.938	2.825	2.938	3.503	2.938	4.068	2.825	4.633
		4.859	3.051	3.729	3.051	3.729	3.842	3.616	3.277	4.746
		4.181	2.599	3.39	3.842	3.503	3.616	3.842	3.503	3.39
		2.599	2.599	3.051	4.633	3.842	3.39	3.503	4.294	5.876
		3.051	3.051	3.277	2.486	3.051	4.294	3.729	3.277	4.181
		4.294	2.147	3.39	3.277	4.181	4.294	4.633	3.503	3.955
		4.068	2.373	2.373	3.729	3.051	3.164	3.164	3.729	4.068
		3.616	2.373	2.599	3.164	4.181	4.407	3.842	3.729	3.955
		3.729	2.712	1.921	3.503	3.616	3.955	3.277	3.277	3.503
		5.085	2.599	2.825	3.503	4.181	2.599	3.39	4.181	3.729
		3.842	2.599	3.051	2.712	3.616	4.407	3.503	3.729	3.842
		4.407	2.599	2.486	3.051	4.068	2.373	4.746	4.407	3.503
		3.842	2.712	2.938	3.503	4.181	4.181	3.616	4.181	3.842
		5.198	2.599	2.712	4.181	3.277	3.164	4.181	3.842	4.407
		2.825	4.068	2.373	5.085	3.503	3.729	3.729	3.955	2.825
		3.842	2.599	3.39	4.181	3.164	4.294	3.39	3.277	3.39
		3.277	3.616	2.599	3.051	3.616	4.294	4.633	4.407	3.842
		4.181	2.599	3.051	3.503	3.39	4.407	4.181	3.503	2.938
		3.051	2.599	1.921	3.616	4.859	3.729	3.39	3.842	3.164
		2.938	2.26	3.051	4.407	3.729	3.164	3.503	2.599	2.486
		4.633	2.938	2.599	3.955	3.277	3.842	3.955	5.537	4.294
		3.955	2.26	2.147	4.52	3.616	3.277	4.068	3.503	4.181
		4.068	2.486	2.373	2.712	4.294	4.181	4.633	3.729	3.842
		3.503	2.599	2.373	3.729	5.311	4.181	4.181	3.277	3.277
		3.051	2.26	2.034	3.39	2.825	3.729	4.068	4.633	4.181
		3.164	2.599	2.373	3.164	3.729	3.39	4.633	3.39	3.955
		2.486	2.712	2.825	4.407	4.294	4.294	4.068	3.955	3.729
		4.407	2.599	3.164	4.633	4.407	3.729	3.503	2.938	5.198
		5.311	2.938	2.825	2.486	3.277	4.181	3.955	4.294	4.294
		3.729	2.825	2.712	3.503	4.181	4.294	3.842	3.164	4.52
		3.729	2.599	3.277	3.616	3.842	4.068	3.051	3.616	4.181
		3.955	2.825	2.712	3.503	4.859	4.181	4.068	3.842	3.503
		3.955	2.147	2.712	3.164	3.955	5.311	4.52	3.842	4.972
		4.181	2.938	3.503	3.616	3.503	3.503	2.712	3.277	3.277
		4.52	1.921	2.938	4.52	3.39	4.407	4.068	3.842	4.181
		3.277	3.616	3.164	4.068	3.503	3.051	3.842	3.277	4.52
		3.729	2.599	2.825	3.503	4.633	3.616	4.633	4.746	4.407
		4.294	2.599	2.599	3.955	4.294	2.712	3.164	4.068	3.955
		4.746	2.486	2.486	3.277	3.616	3.164	3.955	3.842	4.746
		3.164	2.486	2.712	2.938	3.503	4.633	4.52	3.842	4.859
		3.051	2.599	3.277	2.147	4.068	3.164	3.616	3.616	3.729
		2.938	2.599	4.068	3.277	3.955	2.825	4.972	4.294	4.181
		2.147	2.034	2.599	2.938	3.616	4.068	3.277	4.068	4.068
		3.164	2.486	3.051	3.503	3.503	3.616	3.503	3.051	3.842
		4.633	2.825	2.712	5.085	4.294	5.311	4.068	4.181	3.051
		4.294	3.955	3.39	3.277	4.068	3.842	4.633	4.407	4.068
		3.164	3.051	2.938	3.164	4.181	2.938	5.085	4.633	3.616
		4.407	2.599	3.051	4.407	3.503	2.938	4.068	2.825	3.729
		3.842	2.147	3.164	4.52	3.729	4.633	3.955	4.181	4.859
		3.616	2.486	3.277	4.407	4.407	4.068	3.955	2.825	3.164
		5.311	2.373	2.825	4.294	3.164	3.616	3.955	3.277	3.503
		3.503	2.712	2.825	3.164	3.051	4.068	4.972	3.729	3.842
		3.616	2.373	2.373	3.164	5.311	3.503	3.729	4.407	3.503
		3.277	2.599	3.616	3.164	3.955	3.164	3.503	5.537	3.39
		3.277	2.825	2.373	2.825	5.198	3.955	3.39	3.503	3.729
		2.825	2.034	3.842	3.051	2.825	3.729	3.955	3.164	3.842
		3.503	2.486	2.712	4.294	4.633	3.277	4.181	3.955	3.277
		3.616	3.051	3.164	4.294	4.633	3.842	2.599	3.503	3.729
		4.181	2.599	3.277	4.407	3.616	4.181	4.407	3.955	3.39
		4.633	2.486	2.712	3.842	3.729	4.068	5.085	4.294	3.842
		4.294	2.373	3.051	3.729	3.164	4.181	4.407	3.164	3.39
		4.972	2.712	2.26	2.712	3.842	4.407	4.859	4.52	3.051
		3.729	2.712	2.825	3.616	3.503	3.503	4.407	3.164	3.616
		4.068	2.373	2.147	5.537	3.616	5.085	4.068	5.989	4.181
		3.277	2.825	2.373	3.616	3.051	3.39	3.503	3.842	4.181
		5.311	2.599	2.486	3.164	3.277	4.294	3.842	3.39	3.277
		4.294	3.277	2.599	3.277	4.859	4.068	4.407	3.616	3.39
		3.503	2.712	2.599	2.599	3.503	3.842	3.503	3.164	3.616
		3.051	2.599	2.712	3.503	4.633	2.599	4.068	4.181	3.616
		3.503	3.729	2.486	3.729	3.277	3.164	4.407	3.051	3.503
		3.503	2.486	2.599	3.955	4.181	3.277	3.955	3.164	2.938
		4.407	2.486	3.277	3.277	3.277	3.503	3.729	3.503	3.39
		4.181	2.825	2.26	3.729	2.938	4.407	3.051	3.503	5.311
		3.729	2.712	3.616	4.407	4.181	3.277	3.164	3.729	4.294
		4.181	3.051	2.712	4.181	3.729	4.859	3.729	4.972	3.051
		3.503	2.825	2.147	3.277	4.294	3.729	4.294	3.955	4.068
		3.955	2.373	3.164	3.277	3.955	2.938	4.859	3.616	3.842
		3.729	2.599	2.825	3.616	3.277	3.955	3.955	4.181	3.955
		4.068	2.26	2.938	3.955	3.503	2.938	3.503	4.633	3.955
		3.842	3.503	2.599	2.938	3.503	3.277	3.051	3.616	4.859
		4.859	2.599	2.825	4.181	4.52	3.955	3.503	4.181	2.712
		4.52	2.825	3.955	4.972	3.164	3.955	3.164	4.068	3.503
		3.503	2.486	2.373	3.955	3.39	3.955	3.955	4.633	2.938
		5.085	2.486	2.26	4.181	4.859	4.52	3.955	4.859	3.503
		3.051	2.712	2.938	4.633	4.407	3.39	4.407	3.616	3.842
		3.955	3.051	4.181	2.825	4.068	3.503	5.537	4.068	3.164
		3.729	1.921	5.085	3.955	4.181	3.051	3.729	4.633	4.294
		3.955	2.599	2.938	3.616	3.164	3.277	3.729	2.938	3.616
		4.859	2.712	3.503	3.729	3.051	4.068	4.181	4.52	4.181
		3.503	2.486	2.825	4.407	3.277	4.181	3.503	4.407	3.503
		3.39	3.164	2.373	3.277	3.051	4.068	3.39	3.503	4.068
		2.825	2.373	2.599	3.051	3.503	4.407	3.39	2.938	3.842
		3.164	2.373	3.164	3.842	2.938	3.277	4.181	4.181	3.616
		4.181	3.051	2.712	4.294	3.164	3.729	3.616	3.955	3.277
		2.938	3.729	2.938	3.503	3.503	4.068	2.938	3.277	3.955
		3.277	3.164	3.051	4.633	3.051	3.164	2.938	3.842	3.503
		4.181	3.164	2.712	3.503	3.955	3.503	4.181	4.294	2.938
		3.164	3.842	2.712	3.164	2.712	2.825	3.616	2.938	3.503
		4.746	2.486	2.373	3.051	4.407	3.277	2.486	4.52	5.311
		4.633	2.599	3.051	3.277	4.859	3.616	4.068	3.955	2.825
		4.407	3.616	4.407	4.294	3.503	2.938	3.051	2.825	3.39
		4.181	2.486	2.712	3.164	3.503	4.181	5.311	3.164	2.825
		5.085	3.051	2.938	3.39	2.938	2.938	2.825	4.181	3.39
		3.729	2.938	3.616	5.198	2.712	3.729	2.825	3.051	3.729
		4.181	2.26	2.599	3.277	3.503	3.277	3.503	3.842	4.294
		3.955	3.277	3.729	4.181	3.277	2.825	4.068	4.068	2.938
		4.859	2.147	2.599	3.729	3.277	4.181	4.746	3.616	3.164
		3.729	3.164	2.599	3.39	3.955	4.181	3.955	3.842	3.842
		2.712	2.712	2.147	3.164	3.503	4.294	3.164	3.955	3.051
		4.52	3.842	3.729	3.616	3.729	3.616	3.616	3.164	3.164
		3.842	2.825	2.825	4.068	3.503	4.859	4.068	3.503	4.068
		3.955	3.164	2.825	4.068	3.164	4.181	3.051	4.407	3.616
		4.972	2.599	2.712	3.051	3.842	2.712	4.068	4.181	4.52
		3.277	2.486	3.503	3.277	4.294	3.051	3.729	3.955	3.051
		3.616	2.034	3.39	3.277	3.842	4.859	3.277	2.712	4.294
		4.633	4.294	3.164	3.051	4.407	3.051	3.051	4.181	3.503
		3.503	2.599	3.39	4.068	3.39	3.164	3.277	3.277	4.633
		4.407	1.921	2.486	4.633	3.277	4.294	3.729	3.729	5.311
		4.746	2.147	3.277	4.294	2.712	4.633	3.277	3.503	3.616
		3.503	3.277	2.599	3.503	3.051	3.842	5.311	3.729	4.859
		3.164	2.712	3.503	3.277	4.407	3.729	5.085	3.729	4.633
		3.503	2.373	3.164	5.311	3.955	3.729	4.181	4.068	5.085
		4.746	2.599	2.599	3.051	2.938	3.164	2.599	3.616	4.407
		3.277	3.616	2.712	3.051	4.294	4.294	3.616	2.373	3.277
		4.068	3.277	2.825	4.52	3.616	3.051	4.633	3.842	3.277
		3.955	2.825	2.712	3.503	4.294	3.503	3.616	4.181	3.277
		3.503	2.712	3.051	3.729	3.729	2.486	3.164	3.503	4.068
		3.051	3.503	3.39	3.39	4.181	4.52	3.503	3.842	3.164
		2.938	2.486	3.051	3.051	3.277	2.825	3.616	3.503	4.746
		4.633	3.277	2.825	5.198	3.503	4.859	4.181	2.938	4.407
		3.955	2.825	2.486	4.52	3.729	5.085	3.503	3.277	4.407
		4.407	2.373	3.164	3.277	3.842	4.181	3.051	4.859	4.746
		3.39	2.825	2.599	3.842	3.277	3.39	4.746	4.181	3.164
		4.068	2.825	2.599	3.051	3.955	3.164	3.503	3.729	3.616
		4.746	2.938	3.729	2.825	4.407	4.407	3.955	4.294	4.407
		4.633	2.938	2.599	3.729	3.842	3.503	4.859	3.277	3.503
		3.729	2.373	2.825	4.294	4.181	3.051	2.825	3.277	3.729
		4.068	3.051	3.39	3.729	4.181	3.277	2.938	3.955	4.181
		3.503	3.39	2.034	3.503	4.181	3.616	3.39	3.729	4.972
		4.407	2.599	3.39	3.955	3.729	3.842	4.181	3.729	5.198
		4.181	2.938	3.39	3.277	3.729	3.616	3.616	3.164	4.746
		4.407	2.373	3.164	3.729	3.277	3.842	3.729	3.051	4.633
		3.729	2.486	2.938	3.842	4.294	3.616	3.503	2.712	3.955
		4.294	3.051	2.712	3.842	4.972	4.746	5.085	3.729	4.294
		4.294	2.486	2.599	3.503	3.277	3.39	3.503	3.164	3.39
		3.842	3.051	1.921	2.825	4.407	4.181	4.633	3.955	3.164
		3.729	2.712	2.825	3.955	3.503	3.164	3.616	3.164	3.729
		3.616	3.051	2.599	3.277	4.181	4.068	3.616	3.842	3.503
		3.503	2.486	3.051	3.051	3.277	3.503	4.068	3.503	3.842
		5.311	2.712	2.599	3.955	4.746	4.407	3.729	3.729	2.825
		3.955	3.164	3.164	2.599	3.729	5.085	3.955	4.181	3.503
		4.294	2.938	2.712	4.294	3.955	3.503	3.39	5.085	3.729
		3.39	2.599	2.486	2.825	4.407	3.503	3.051	4.068	2.712
		3.842	1.921	2.712	3.277	3.051	4.859	3.503	4.181	3.955
			3.164	3.277	3.503	3.729	4.181	4.633	3.39	3.616
			2.712	2.373	3.955	3.503	3.842	2.825	3.955	3.955
			3.051	2.599	3.39	3.503	3.39	2.712	3.503	4.633
			2.486	3.164		3.955	3.503	3.616	4.633	3.729
			3.277	3.164		4.407	4.181	3.051	5.65	4.859
			2.147	3.955		3.616	3.955		3.616	4.294
			3.616	2.599		3.277	3.729		3.616	4.181
			2.147	4.181			3.164		4.407	3.164
			2.486	3.842			5.085		4.633	2.373
			2.373	3.051			4.633		3.39	4.294
			2.825	3.164			4.068		4.972	4.294
			2.373	3.051			4.52		3.503	4.294
			2.486	2.712			5.424		4.407	3.277
			2.147	2.825			3.051		3.503	3.955
			3.729	2.147			3.955		3.277	4.181
			3.39	3.051			3.955			3.164
			2.825	2.938			3.503			3.051
				3.503			3.616
				2.825			3.842
				2.712			3.842
				2.938			4.407
				2.712			3.503

## Sheet: Fig. 1d
		WT				serat2.1				oastlb
		Control	ABA	Sulfate	CLE25	Control	ABA	Sulfate	CLE25	Control	ABA	Sulfate	CLE25		Tukey's multiple comparisons test	P Value
		1.02505	2.21929	2.93267	2.13748	1.53777	1.99394	1.43531	2.14951	1.34796	1.31892	1.06309	1.67998		WT-Control vs. WT-ABA	<0.0001
		0.550611	1.29255	1.52241	1.59319	1.02121	2.44534	1.89247	0.936165	1.79016	1.61157	0.476794	0.684022		WT-Control vs. WT-Sulfate	<0.0001
		1.31793	2.53981	1.53574	2.77589	2.478	1.13384	1.75734	1.89532	2.11826	1.82258	0.260962	1.17182		WT-Control vs. WT-CLE25	<0.0001
		1.65875	1.62931	1.56323	2.64314	2.48093	1.43831	1.39365	1.53413	0.598727	1.25204	1.01173	1.42004		serat2.1-Control vs. serat2.1-ABA	<0.0001
		0.598085	1.55837	1.3186	2.2334	1.07972	1.71267	2.12825	1.14601	1.21501	2.3535	0.821992	1.35551		serat2.1-Control vs. serat2.1-Sulfate	>0.9999
		1.12458	1.39528	2.00756	1.58709	1.15463	0.822814	1.6798	2.03162	0.1976	2.36684	0.587071	2.40926		serat2.1-Control vs. serat2.1-CLE25	0.7268
		0.395285	1.49049	1.50471	1.26732	0.667923	1.88461	1.24451	1.56552	1.83084	1.46291	0.665715	1.56807		oastlb-Control vs. oastlb-ABA	<0.0001
		1.4538	2.29838	2.28018	2.21787	0.894236	1.67941	1.56109	1.40778	1.95415	2.12541	1.16577	1.42267		oastlb-Control vs. oastlb-Sulfate	0.9927
		1.15406	2.16035	1.31876	1.21345	0.814385	1.50813	1.28534	0.763692	1.32778	0.971615	0.874806	0.942875		oastlb-Control vs. oastlb-CLE25	0.9989
		1.65443	0.940521	2.24766	1.3741	1.55961	1.61628	1.07909	1.78558	1.50725	1.11266	1.29767	1.79325
		0.520446	2.02748	2.03562	2.0272	3.09238	1.23817	1.48677	1.74883	1.67405	1.22136	1.26192	1.56193
		1.03044	1.87913	1.08721	1.60341	1.93734	1.19203	1.24029	1.19577	1.90054	1.85625	1.38093	1.99794
		1.8355	2.42208	3.0661	1.91829	1.46306	2.53425	1.63419	2.08608	2.22858	1.14123	1.20841	1.08616
		1.076	2.12869	1.87063	1.86409	0.958395	1.46058	1.1911	0.940368	1.35081	1.97417	0.616982	0.527384
		0.689521	2.81392	1.93317	2.15787	1.35623	1.37847	0.740375	0.991508	1.03605	1.60965	0.654746	1.39732
		1.40643	1.7922	1.58636	1.22898	1.18273	1.24426	0.881184	0.424109	0.332669	2.83854	0.576447	1.3273
		1.61855	2.08127	1.7561	1.17694	0.784308	1.95073	1.30225	0.863253	1.74022	1.54361	0.471399	0.841584
		1.42381	1.80797	1.68684	1.2674	1.5773	2.23288	1.24741	1.50155	1.44053	1.50158	1.11362	1.44593
		0.908553	0.908348	2.29232	1.46292	1.11492	2.01614	1.40667	2.39606	1.45264	1.85804	0.659344	0.334301
		0.528402	2.2886	1.38225	1.45974	0.849576	2.63304	0.971264	1.53875	1.86291	1.7347	0.833834	0.441922
		1.19889	2.76478	2.33301	2.25395	0.648299	1.07699	1.07094	1.08227	0.338431	2.27347	1.12278	1.295
		1.26213	2.44519	2.11618	1.45558	0.837209	1.64789	0.651012	1.57652	1.68023	1.78821	1.03952	2.01003
		0.274484	2.17918	2.40094	1.22399	2.08654	2.20744	1.69196	1.54112	1.64609	2.30623	0.542883	0.417404
		1.44412	1.20527	1.69237	1.4565	1.53538	2.41112	1.09284	1.26897	2.05178	1.4565	0.784068	1.97416
		2.19547	1.36157	1.54562	1.18069	1.69656	2.02283	1.18376	0.754687	0.588464	2.17135	1.6004	2.0111
		0.707733	1.49511	1.34325	1.89129	0.890049	1.26325	0.550614	0.635812	1.35342	1.90836	1.5937	1.05077
		0.565472	1.71645	1.65088	2.32462	1.47993	1.55531	1.07451	1.44526	0.752423	6.98309	0.932991	0.924013
		1.37733	2.67607	1.99018	1.12741	1.00061	1.85601	0.662335	1.67776	2.26663	2.2201	0.874967	1.66393
		1.3738	1.99118	1.40753	1.88288	1.33401	1.58632	1.09074	1.63892	1.60193	2.7179	1.78431	1.52204
		0.487677	0.938586	1.90729	1.34839	1.44668	1.25166	0.987424	1.21347	1.54802	3.28923	1.12383	1.34386
		1.20318	1.85228	1.67149	1.14829	2.28773	1.43071	0.845352	2.22019	0.667035	1.97917	0.969776	1.9177
		1.9372	1.82286	1.68718	2.69759	2.24803	1.40039	1.12505	1.61096	1.38351	1.21476	0.856936	0.950201
		1.26012	0.722874	1.8423	1.69987	2.0952	1.04861	1.21071	1.09972	2.34051	2.63819	0.631991	1.03282
		1.32409	1.87983	2.97691	1.79036	1.58779	1.14271	0.891921	1.71186	1.21412	3.0491	0.860955	1.29148
		0.995555	1.5081	1.54104	1.45598	1.73611	2.1806	1.84698	1.68898	1.76436	1.59543	1.49689	1.84204
		1.15221	1.52789	2.23022	1.62509	1.80421	1.3125	0.952349	1.26564	2.01563	2.80119	1.6044	1.38696
		1.5121	1.61094	1.51158	1.99475	1.84306	1.52752	1.71574	2.11423	1.16156	2.17379	1.62242	0.925247
		1.02327	1.74564	1.61353	2.77163	2.42957	0.922644	2.8077	1.85862	0.715813	2.32175	0.616382	1.89572
		0.619407	1.58023	0.958693	2.06189	2.07838	1.15065	0.969515	1.87653	2.03012	1.2876	1.49608	1.91459
		1.06119	1.90807	1.95782	1.06696	1.20621	1.02057	1.18866	1.75371	1.91956	1.46812	1.31472	1.19907
		2.0367	2.47425	2.00987	1.04431	1.20642	1.69468	1.04391	0.302118	0.573637	2.05722	2.55374	0.443894
		0.725111	1.86659	2.24293	1.52545	1.10854	1.61595	0.728199	0.806481	0.582138	1.14894	1.11419	1.10003
		1.79004	1.87872	1.49295	1.48113	1.68363	2.42642	1.57702	1.105	0.736629	1.45292	1.46714	1.37538
		2.09189	1.90246	2.03311	1.82718	1.37212	2.84941	1.34847	0.703166	1.84912	1.54905	2.40858	1.398
		0.577064	1.26235	1.802	1.6667	1.3401	1.39885	0.999608	0.998228	1.90646	1.90347	1.1479	1.19798
		0.173739	1.46834	2.06249	1.52608	1.64529	0.917121	1.34793	1.29862	0.536595	1.53787	1.00822	2.58311
		2.16595	1.48269	1.43649	1.84326	2.09302	0.754569	1.08977	0.656213	1.14336	1.35213	1.19217	0.644429
		1.43735	2.25401	2.25975	0.814784	0.971178	2.42774	1.24555	1.25577	1.81277	1.55761	1.23446	1.19747
		1.0934	2.27141	1.57018	1.39053	0.506893	1.8996	0.605833	1.87604	1.6645	2.16032	0.761895	1.61907
		1.89361	2.20724	2.17393	1.57383	1.34076	1.98955	1.22539	1.16996	0.938562	1.64762	0.777389	0.418348
		1.28535	1.47494	1.242	1.83939	1.34218	1.74652	1.24977	0.832613	1.3824	1.78659	0.492901	0.521763
		0.485922	1.15039	1.58981	1.66722	1.20178	1.65376	1.01452	1.09907	1.5639	1.13864	0.450662	1.62468
		1.07105	1.74576	1.89088	1.48155	2.33241	1.64143	0.555323	1.69558	1.61622	1.49573	0.750986	1.31284
		0.606921	1.91948	1.16913	2.08021	0.956758	1.68591	2.28254	1.08296	2.01646	2.97941	0.462031	1.39155
		1.37958	2.21837	1.14912	1.39383	0.880946	1.39672	1.0575	1.19907	2.01649	1.44427	0.579403	0.580778
		1.31658	1.79014	1.58676	1.58366	1.7523	1.20447	0.518102	1.49368	1.76831	1.89541	0.491431	0.203351
		1.30998	1.94265	1.55864	1.83862	1.10944	2.43147	0.818691	0.807431	2.5052	1.39089	2.4596	0.512329
		1.75224	0.996438	1.396	1.31464	1.54388	1.52664	1.26374	1.30705	1.90492	2.28498	1.12754	0.188976
		0.863248	1.32102	2.24251	1.21132	0.3	1.82205	1.38296	0.812082	1.47062	2.88232	2.26998	0.844744
		1.62159	1.86135	2.09453	1.76035	1.09553	2.65259	0.239617	2.18594	0.501046	2.81523	2.35764	0.429307
		1.88423	1.2536	1.87122	1.35966	1.01207	1.98533	1.54603	1.41759	0.836546	2.02539	1.60943	0.604098
		0.55421	1.61949	2.49815	1.93836	0.878241	1.31095	1.2796	1.04327	1.22879	1.23878	1.27955	0.773472
		1.40045	2.57364	1.7317	1.34434	1.56295	1.29787	0.920524	1.13543	0.509542	2.76911	1.91056	0.386322
		0.938073	0.870602	2.03726	1.28299	1.39765	1.37965	0.732704	0.908466	1.79183	1.9237	1.06552	0.574082
		1.35103	1.57952	1.78391	1.8545	1.42676	1.77455	0.851752	1.495	1.59957	0.883867	1.68327	1.89122
		1.44311	1.66877	1.08841	1.07704	0.813148	1.86185	1.56185	1.93138	1.59416	3.3541	3.72568	1.74238
		0.477592	1.29568	2.50819	1.16541	1.79037	1.6237	1.03061	1.31071	1.37254	1.35188	2.41459	0.63942
		1.64005	2.31227	1.36477	1.24238	1.159	1.22762	1.26449	0.944046	1.7397	1.50678	1.53052	0.490391
		1.7664	1.77761	1.27028	1.75742	0.818327	1.3289	2.2999	0.742409	1.34838	1.42585	2.46414	0.443747
		1.1401	1.71397	1.46593	1.31142	1.1926	1.56646	1.1741	1.07854	0.569837	2.11417	1.91823	0.82668
		0.540524	1.6169	1.48559	1.50645	0.836544	1.49536	0.995667	1.29154	1.33856	1.41834	1.76147	1.10301
		0.244789	1.5702	1.08868	1.33737	1.08507	1.38354	1.70299	1.86005	0.978505	1.08211	1.44108	0.413292
		1.39041	1.51384	1.36561	1.29083	1.29059	4.00352	0.414253	1.15231	1.54524	0.970141	2.28595	0.829466
		1.80287	1.5189	1.24925	3.11982	0.568958	1.68237	0.913452	1.62225	1.64181	1.37547	1.37515	1.26418
		0.530154	1.13728	1.31331	1.33245	1.41208	3.89777	1.12156	1.11245	2.38404	1.15333	1.87529	0.925261
		0.185994	1.50577	1.2012	1.51078	1.20691	3.99476	1.26556	2.05673	2.18145	0.99513	1.52245	0.561901
		1.01086	1.52006	1.44512	1.74756	2.08953	2.22282	0.785523	1.68015	1.83773	1.07216	2.08378	0.280472
		1.04537	1.45896	1.17744	0.99826	0.967729	2.07679	1.83237	2.12299	1.33239	1.30601	1.65823	1
		0.833637	1.29618	1.40139	1.32092	0.993989	2.05302	0.776028	1.58333	1.65256	1.06869	0.439809	0.664747
		2.04142	1.67433	1.42026	1.57614	1.64405	1.63096	1.26412	1.68949	1.08568	1.0666	1.03804	1.15118
		0.226393	1.76048	1.12	1.39539	0.851883	1.62095	0.822131	0.757887	0.25022	1.58185	1.88573	2.12832
		1.43335	2.26293	1.63801	1.99751	1.45369	1.95364	1.36019	1.02515	1.44975	1.6642	1.39653	0.910191
		1.5617	2.16007	1.69807	1.80238	0.962578	1.34187	1.15827	1.38578	0.813602	2.13901	1.95964	1.66868
		2.31075	1.3945	1.34203	1.2321	1.20753	2.09121	1.44023	0.824076	1.78745	1.57858	2.78526	1.56692
		1.40275	1.54437	1.08116	1.40416	1.54258	1.3757	0.755393	0.61536	1.93485	1.1611	1.73555	0.667338
		0.358329	2.17345	1.37533	1.57004	1.90254	1.28139	1.24858	0.77416	1.92649	1.00038	0.452314	0.530899
		0.353245	2.08587	1.69493	1.19789	1.22603	1.30071	1.56916	1.04186	1.32162	2.68208	2.60875	0.632069
		1.20476	1.55566	1.24642	1.33944	1.7831	1.32968	0.741446	1.76567	1.54809	2.42674	1.78346	0.999115
		2.73451	1.64447	1.4126	1.58251	0.964138	1.41951	1.66865	1.85122	1.18422	3.05287	2.6599	0.252305
		1.8949	1.79713	1.35298	1.71555	0.700737	1.22801	1.01855	1.15766	0.632251	2.77438	1.3355	0.582185
		0.329948	1.86525	1.88878	1.56413	0.620408	1.20838	1.25323	0.786251	1.62467	1.67303	2.06277	0.529397
		1.12692	1.52995	1.4457	1.676	0.410794	1.87101	0.87874	1.33839	1.72413	2.53608	1.69269	1.07272
		0.580901	2.10455	1.65625	1.1975	1.51442	2.31715	0.757746	1.32418	1.76808	2.68078	1.54372	0.797681
		1.38336	1.65544	1.44784	1.78935	0.637716	1.31383	1.68171	2.20386	1.24517	2.77186	2.03211	1.92017
		0.934806	1.67366	1.49762	1.76011	0.551192	2.07198	1.67876	1.58684	1.62581	2.7499	1.85978	1.10574
		1.57	2.51461	2.22924	1.64558	1.18357	1.57716	1.57419	1.35556	0.818668	2.70846	2.60134	1.54212
		1.40269	1.74599	1.62539	1.68408	0.601153	1.42804	1.61062	1.58243	0.518479	2.54669	2.39604	0.86945
		1.62759	3.35405	1.15919	1.32154	0.795757	1.74435	0.99904	1.37208	0.855704	1.79843	1.52782	0.665724
		1.52842	3.80312	1.68889	1.32257	0.865569	1.82845	1.74786	1.52794	0.995463	2.83226	1.46947	1.16881
		1.38524	1.13491	1.62539	1.41242	1.11546	1.61777	1.53316	1.49562	0.774365	2.90707	0.481773	1.14322
		2.24242	2.70345	1.01935	1.35466	1.30619	1.70867	0.746957	2.09229	0.521316	2.47361	1.81531	0.982412
		1.25314	2.73388	1.70503	1.70787	1.30972	1.70974	1.10394	1.58091	0.516445	1.38471	1.74198	0.895781
		0.884256	2.95467	2.00284	1.2414	0.793177	2.0338	1.33623	1.55829	0.853782	2.49275	1.12301	1.3224
		1.74818	1.89948	1.20969	1.77247	1.39442	2.23466	2.13666	1.58045	0.281408	1.87748	1.43243	1.39935
		0.994217	3.20214	1.4548	1.64292	1.01302	1.60684	1.30752	1.56731	0.49979	2.61327	2.12607	1.20185
		1.668	2.85745	1.88283	1.06499	1.56176	1.1997	2.3184	2.08263	0.732878	2.52899	1.79542	0.694923
		0.842888	1.96781	1.73697	1.30537	1.46913	1.36249	1.16642	1.21718	1.04976	1.22189	1.29647	0.597164
		1.40004	2.35612	1.75223	1.46877	1.34113	1.37494	0.934406	0.543105	0.390244	3.29518	1.89637	1.7227
		0.402396	3.89181	2.13275	1.44035	0.872569	1.54744	0.961554	1.70139	0.854518	1.85176	2.52861	0.658173
		1.72379	2.39064	2.28498	1.42441	0.76098	1.90803	0.876903	1.56124	0.266559	3.10434	1.12052	1.00254
		0.323428	1.97033	1.74514	1.52694	1.12173	1.62567	0.531784	1.47868	0.502881	3.37847	1.13823	0.802064
		1.59049	2.36529	2.1291	1.36482	1.26732	1.31096	1.72343	1.03222	0.509395	3.72633	1.00636	1.65209
		0.134532	1.75391	2.39858	1.06167	1.06222	1.98145	1.57905	0.958483	0.734975	4.53106	0.350334	0.627698
		1.77771	2.15786	2.10764	2.20826	1.95154	1.32262	1.62113	1.13652	0.534569	2.18631	1.71407	0.727434
		1.06239	1.79696	2.51942	1.57028	1.65138	1.51311	0.913743	0.815892	0.620735	3.20365	1.09287	0.88822
		1.14251	4.60631	1.87678	1.57112	0.854972	1.41904	1.44396	2.09453	0.613246	5.14076	2.17509	0.401831
		0.892131	2.14683	2.2438	1.58597	1.38922	1.54489	1.44151	0.526961	0.52152	1.5516	0.823572	0.980413
		1.09398	1.56371	1.74375	1.41652	0.801304	2.00585	1.75238	0.316397	0.803826	1.85397	0.864273	0.671846
		0.200798	3.17682	1.56296	1.91677	0.588671	1.36294	1.98479	1.58038	1.12067	2.09368	0.157323	0.291394
		0.206442	2.02858	2.68556	1.21788	1.03434	1.19829	1.39022	1.88105	0.981756	1.55095	2.45611	1.18209
		1.06101	1.24001	2.5057	2.16002	1.13288	1.41829	1.11156	0.962641	0.95002	1.56431	1.39922	1.15235
		1.02032	2.20879	2.07572	1.75143	1.47801	1.16615	1.62991	0.379469	0.551008	0.978948	1.87926	1.14765
		0.79074	4.16489	3.22538	1.80494	1.32145	1.58358	2.67267	0.884299	0.275041	1.8337	1.30834	1.08373
		1.38685	2.75645	1.01184	1.56032	0.462276	1.71945	1.34071	0.886693	1.06088	2.05284	1.51246	1.04584
		0.820513	0.627581	3.33345	1.99625	0.538837	2.35509	2.30957	1.43745	0.973347	2.22208	1.5267	0.49106
		1.38576	1.82046	2.2988	1.70026	0.905756	2.14739	1.64761	2.16231	0.937321	1.02952	1.0657	1.01203
		0.404544	2.50436	1.97452	1.33747	1.21807	1.74967	1.81886	1.13325	1.11282	2.40464	1.75916	1.38283
		1.16169	3.23889	3.42657	1.74122	1.27859	1.43648	1.19565	0.883344	0.8132	1.2983	0.50522	1.75907
		0.845156	2.4662	1.17804	1.17946	0.97349	1.74631	1.74574	2.04579	0.944159	2.72466	1.32022	1.24242
		1.4402	2.53148	3.49434	1.88777	0.911141	1.89469	1.68699	0.687118	0.673241	1	1.11696	1.53676
		0.892745	2.18208	2.66985	1.95593	0.852353	1.8111	0.580463	0.81527	0.282597	1.85727	0.915979	1.32215
		0.189999	2.15649	1.22986	1.52653	0.953985	1.36425	1.27572	0.444031	0.532285	2.25314	1.39287	1.99716
		0.588938	2.38527	1.82944	1.8209	1.56716	1.50785	1.33369	0.88534	0.199384	0.934316	0.279537	0.8104
		0.514015	2.26095	2.51304	1.40911	1.11607	1.55463	0.876801	0.769425	0.525797	1.56932	0.350644	0.678382
		1.30869	2.77765	1.92738	2.00526	1.46548	1.83792	1.58612	1.47849	0.284892	2.66394	0.731935	0.714262
		1.17076	3.42619	1.82257	2.79313	0.473732	1.88962	1.11272	0.81851	1.3539	1.97165	0.871846	1.44237
		1.38263	3.42254	2.22348	2.67324	0.615071	1.47227	1.72924	1.83594	0.457216	1.60166	0.751494	0.896738
		1.1459	3.89821	1.35015	2.11519	0.868717	1.45941	1.07136	1.26812	0.704027	3.0119	0.761257	0.701035
		1.71587	3.06359	1.75571	1.83836	0.788508	1.72944	0.504257	1.52522	0.34648	2.76955	1.36203	0.604554
		1.23994	2.96485	2.56119	2.43426	0.8433	2.17388	0.473195	1.63658	0.628213	3.33716	2.02226	0.948004
		1.93027	2.40806	1.17212	1.83969	1.22866	1.36556	1.14257	1.15997	0.602387	1.7526	1.05647	0.733705
		0.87837	2.12468	2.39161	2.15271	1.4927	1.41788	1.1111	1.12841	0.876302	2.31092	0.713168	0.544399
		1.20557	1.39667	2.8571	1.46942	0.913778	1.49383	0.971002	1.60171	1.06934	1.89977	0.806254	0.679518
		0.674817	1.68576	1.87332	1.53341	0.903196	1.78429	0.562403	0.729917	0.45959	2.38577	1.2452	0.780847
		0.769191	2.4272	2.50054	1.84451	1.62034	1.5734	0.907766	1.4147	0.84886	2.21462	0.828499	0.991422
		1.49631	2.51233	2.47925	2.51396	2.10636	1.65393	1.72132	0.839623	1.05329	3.3694	0.668806	0.760705
		1.6943	1.40109	1.76571	2.02794	1.49865	2.08289	1.6139	0.863097	0.768935	1.89391	0.732225	1.10662
		2.04048	2.30536	2.42313	1.50015	1.49357	2.38809	1.0888	1.15763	1.38327	2.3662	1.2051	0.801144
		0.713828	2.48848	2.56557	1.91296	1.37719	1.34711	0.702009	1.35667	1.44414	2.89722	0.960506	0.439911
		2.31119	2.57115	1.55873	1.22351	0.952067	2.25579	0.757101	1.44394	0.764475	2.06476	0.821073	0.604334
		0.28795	2.34221	1.47317	2.11908	2.08715	2.43293	0.427774	2.01769	0.776945	1.62904	0.728543	0.817346
		0.351726	3.53236	1.75402	1.83684	1.40184	2.48215	0.957411	1.49303	1.02305	1.26044	1.03344	1.14093
		1.69031	0.983222	1.36027	2.02852	0.689885	1.59536	1.12971	1.28178	0.958936	1.14663	1.39048	1.1252
		2.07418	1.8509	1.57415	3.03656	1.3726	1.75262	1.77521	1.66027	0.516109	1.43436	2.02058	0.370318
		0.787554	2.52384	2.39126	2.45459	0.950753	1.19326	0.717112	1.47633	1.09936	2.04287	0.580741	0.992494
		2.20792	2.35135	1.54104	1.39506	1.27371	2.42709	0.409661	2.28704	1.03762	1.5965	0.633095	0.657599
		0.394438	3.45137	1.67129	3.74614	0.838168	1.283	0.729395	1.24759	0.910913	2.24981	0.30894	0.632542
		0.722551	1.38756	1.21402	1.78045	1.01164	1.34655	0.998856	0.691091	0.561039	2.80491	1.17687	0.684321
		1.15721	3.88184	2.28095	1.53492	1.87916	1.41998	0.608654	1.6144	1.36629	1.41877	1.40594	0.920666
		0.878987	2.4884	2.08308	3.58285	0.44979	1.30833	0.754987	1.8897	1.50951	1.80086	1.01209	1.036
		0.664251	2.93823	2.26123	3.55673	1.31059	1.35297	1.32714	0.67492	1.14635	1.78633	1.28778	1.10159
		0.946402	2.30859	2.74542	1.78247	1.33439	1.5219	1.75733	1.17254	1.43003	1.588	1.52535	0.879443
		1.64707	2.34037	0.919033	4.46097	1.02943	1.49058	0.83966	0.950596	0.859125	1.38305	1.31859	1.78786
		1.01545	1.3524	1.51588	2.01516	0.385799	1.84531	1.28386	1.68965	1.13871	1.63227	0.469959	0.808473
		0.770254	2.08729	2.56813	1.92101	0.601006	1.44194	0.710713	2.28332	0.535097	1.9097	0.988857	1.66767
		0.78712	2.49061	2.00442	3.31605	0.720627	2.12149	0.901989	0.817603	0.980166	2.08788	0.940632	0.700468
		0.768844	2.29363	2.31763	2.22327	0.929279	2.12351	1.14047	1.07851	1.13599	2.47363	0.929434	1.12253
		1.16914	2.65818	2.29041	2.05207	1.16426	1.55897	0.438652	0.953608	1.13636	1.59984	1.60867	0.914053
		0.409177	2.80486	2.6944	1.4548	0.83169	1.96184	0.65332	1.88925	0.842125	2.13103	1.3118	0.244225
		1.47432	1.83025	1.75953	1.03803	0.734919	1.99417	1.61775	1.25413	0.845096	0.979441	1.0618	0.630509
		0.336447	3.09219	2.32337	1.66614	0.546906	1.48349	0.61051	2.08674	0.661754	1.69582	1.07754	1.74415
		0.498211	3.06755	3.17245	1.7897	1.09404	0.906303	0.373023	1.68551	1.26002	1.23762	0.860544	0.93627
		0.696974	2.80596	2.09869	1.54071	0.756494	1.39912	1.09862	0.762828	2.17892	1.38033	1.05024	0.95049
		0.261383	1.56401	2.95792	1.52843	1.34689	1.83994	1.04545	0.275956	0.866281	1.58657	1.19909	0.605615
		0.230361	2.90166	2.77088	0.981199	1.39979	1.55899	0.726122	1.06066	1.33019	1.94366	1.42159	0.783899
		0.492757	2.34022	1.56593	1.10243	0.93462	1.44743	1.15475	1.59558	1.24767	1.57456	1.41091	1.90392
		0.873113	3.06914	1.50831	1.24191	1.36935	1.88436	0.595701	1.06912	2.71264	2.44373	1.24662	1.31865
		1.56223	2.48074	2.81258	1.59922	1.74644	1.60713	0.408696	0.958801	0.466174	1.94539	0.15859	1.05593
		1.58791	1.39064	2.32829	1.72987	0.710427	2.04948	2.46503	1.52864	1.48335	2.21346	0.174502	0.784505
		0.819929	2.1253	1.70766	2.66083	1.51467	1.11791	0.92499	1.78392	1.15062	3.76464	1.00398	0.944618
		1.13467	2.57298	2.04614	1.23243	1.1706	2.12164	1.80169	1.684	0.484345	1.97156	1.35277	0.602933
		1.25749	1.83943	1.29511	1.57248	1.33876	1.47854	0.989769	2.95355	1.73526	2.38595	0.914666	0.915354
		0.28331	1.30035	2.29353	1.06905	0.711726	2.79647	0.811858	1.88503	1.96886	1.85191	0.849179	1.71102
		0.839569	2.31506	2.52549	1.15782	1.12045	1.78382	1.32105	1.95892	0.952586	1.74106	0.234513	1.21604
		0.540291	1.7767	2.06269	1.56272	0.510333	2.4814	0.737768	1.22079	2.1942	1.95493	0.750843	1.54582
		1.33071	2.4512	2.19747	2.31087	1.21964	2.79121	0.742843	1.4752	1.06096	2.11497	0.644534	1.15304
		1.01592	1.66328	2.1657	0.893766	1.75987	1.8515	0.748844	0.484119	1.35557	1.74085	0.345399	0.708017
		0.813732	2.54427	1.90325	1.346	0.966179	2.63391	1.20403	1.61844	1.01233	1.75223	1.06669	0.852713
		1.28985	1.59462	1.1832	2.07706	1.25388	2.56232	0.746859	1.51686	1.69547	1.53445	1.14762	0.53027
		0.920413	2.45086	1.88368	1.15708	0.786393	1.60649	0.778604	1.21418	1.43361	2.21191	1.45939	1.13235
		0.977127	2.2199	0.96601	1.34872	0.65401	0.815684	0.951429	1.61998	2.80064	2.73342	1.46522	0.794503
		1.4072	1.87355	1.52578	1.98695	0.595884	1.87878	0.731957	1.5193	1.55209	3.64974	1.46422	1.58199
		1.77605	1.54694	1.25588	1.87126	0.434186	2.15368	0.755577	1.27248	0.9338	2.63347	1.71586	0.547543
		1.16834	2.02874	1.61405	1.57805	1.58831	1.44441	0.459982	0.86394	0.984966	2.63172	1.34976	0.97883
		1.46812	2.48488	1.70336	1.66597	1.23573	2.35416	0.810422	1.24693	1.98325	2.05654	1.11317	0.77336
		0.846382	2.09933	1.68554	1.66592	0.771285	2.39196	0.353867	2.09319	1.0312	3.01048	0.800502	0.644468
		1.0023	1.57037	1.76418	1.87658	1.40017	1.33711	0.716848	2.19186	1.46824	2.64446	0.979599	0.809488
		1.08331	1.81103	1.83128	1.8903	1.39491	1.63537	1.00175	1.89059	1.31125	1.32727	0.568611	0.699218
		2.18946	2.26665	1.56121	2.26998	1.40825	2.05076	0.64753	0.936299	1.63807	1.78048	0.861075	0.771096
		1.38102	2.42824	1.07387	1.76705	0.867246	2.62881	0.477037	1.83827	2.06232	1.65015	0.674991	0.644962
		2.09468	3.1603	1.76764	0.858364	1.02201	1.04302	0.536299	1.30053	1.31088	2.60697	0.909541	2.0275
		1.12631	2.39684	1.85397	1.21102	1.47963	1.57508	0.923115	1.81178	1.14737	2.04357	0.79684	1.05644
		0.586119	2.25344	1.0063	1.11963	0.703716	1.62186	0.629052	1.03006	1.54194	1.70247	1.02563	1.09629
		1.13949	1.75229	1.30537	1.19209	1.26474	1.81854	0.951695	1.06625	2.19709	2.52311	0.126187	0.554183
		0.297128	1.50349	2.35356	1.65729	0.691225	1.18435	2.11573	2.46358	2.10257	2.88101	0.62998	0.811539
		1.52591	1.33658	2.24115	1.92665	0.867512	1.79991	1.15452	1.39018	2.85627	1.82803	0.736484	1.63013
		1.63272	1.01188	2.11184	1.43056	0.702325	2.223	2.17645	1.26218	1.75115	2.716	0.794017	0.623202
		1.44891	1.22147	1.57146	1.51083	0.837975	1.03603	1.182	1.536	2.30837	2.35808	0.512145	1.23872
		1.05668	2.50702	1.56797	1.73761	0.940362	1.23279	0.250163	1.57242	2.62162	2.25671	1.02083	1.4205
		0.997	2.56944	1.91152	1.36223	0.471656	1.80087	0.246957	1.88745	1.32734	3.70081	1.17501	1.00523
		0.263233	1.57576	0.856096	1.50568	0.489068	1.94383	1.01079	1.42673	2.53307	2.59735	1.29304	0.878788
		0.883585	2.17918	1.54848	0.95703	0.162105	1.36612	2.18671	1.42115	1.81985	2.45876	1.94433	1.6036
		1.79102	2.47596	2.27347	1.62854	2.06914	1.51439	1.13806	1.22527	2.06375	2.12324	1.25535	0.854914
		1.20877	2.154	1.31665	1.06617	1.29317	1.60796	1.68591	0.862526	1.70863	1.86057	1.40041	0.511296
		1.47175	2.34495	1.9586	1.39122	1.35098	2.17439	0.726832	1.28512	2.37703	2.18461	1.03493	1.03852
		0.281196	2.57143	1.49562	2.37058	0.815554	2.58774	0.544943	1.19921	2.04473	1.59457	1.12468	1.34693
		0.352687	1.93567	1.78719	1.89283	0.641262	2.42241	0.97033	1.77905	1.67771	1.93496	1.28389	0.981522
		0.660226	0.986654	0.899284	2.44327	0.81688	2.13794	0.569243	1.20534	2.11459	2.17214	1.7002	1.07998
		0.298481	3.85159	1.68778	0.86426	1.13888	1.75038	3.02794	1.45683	2.41759	1.63867	1.02806	0.996345
		0.385449	1.93925	1.60451	1.75059	1.60521	1.60147	0.908458	1.50529	1.531	1.92333	1.33418	1.10421
		0.553279	2.36966	1.91594	0.885441	1.58915	2.48899	0.596228	1.6255	1.45516	1.97159	1.14506	1.91596
		1.36619	1.38189	2.40145	1.87557	0.452803	1.65532	1.40252	1.95392	1.02337	2.53665	1.44732	0.565171
		0.892293	1.60929	1.39165	2.06959	0.520221	2.22615	1.39385	1.21543	1.45983	2.67042	1.03247	1.34061
		0.964624	2.44131	1.40928	1.89864	1.77734	1.81489	1.33777	0.570566	0.924717	2.55528	1.63166	1.39969
		1.07302	1.50652	1.76117	1.56827	0.78266	1.62609	1.32761	1.61826	1.64888	2.15908	1.25483	0.867249
		1.12995	2.17897	3.01497	1.73575	1.03312	1.96929	1.84271	0.879442	1.00943	1.16177	1.71518	0.475486
		0.636287	2.32086	0.951273	1.37333	1.39077	1.72922	1.30169	1.11434	0.583869	1.63005	2.17715	0.536246
		1.11334	2.58769	1.76791	2.20253	0.91553	1.6105	1.0892	1.12853	0.875167	2.2398	1.22974	1.20629
		0.918899	2.74724	2.66226	1.65855	1.01661	1.92687	1.36245	0.853285	0.845618	1.94311	0.940529	0.668188
		1.73323	2.54186	2.55438	1.99072	0.67199	1.8149	0.718719	1.26219	1.06274	1.24501	0.964581	1.6278
		0.284244	1.6684	1.99432	1.47289	0.623719	2.2545	1.59353	1.1953	1.0903	2.09536	0.992441	0.652806
		1.10874	1.66567	1.4753	1.93877	0.760145	1.88826	1.18782	0.565495	1.49001	3.06404	0.886512	0.791216
		1.86428	1.16986	1.47284	1.99251	1.54298	2.0583	0.706721	0.805315	1.35354	1.39514	0.820131	1.047
		1.20155	1.28618	1.89586	1.37638	1.32533	1.75846	1.17709	0.784364	0.543411	1.6818	0.953169	1.00844
		0.599862	2.23239	1.00857	1.11436	0.952083	3.89989	0.761816	1.74582	1.08941	5.64593	1.51968	0.84668
		0.146762	1.94674	1.02902	1.44916	1.05235	2.24991	1.48012	1.23544	0.896628	3.08222	1.56429	1.08645
		2.09498	1.01845	2.82903	1.36309	1.05425	1.41756	1.59545	1.33329	1.07129	2.68837	0.88299	0.654034
		1.71136	2.0499	1.88162	1.98008	0.961988	2.22304	2.42563	1.7895	1.36822	1.42964	1.48576	0.769968
		2.3962	1.5716	1.68344	1.24777	0.639524	1.71264	1.49134	1.37499	0.992792	1.35299	2.36228	1.89474
		0.564011	2.30127	1.57484	1.12632	1.74574	5.22242	1.57764	1.38033	0.919132	1.78464	1.41838	1.33251
		2.35226	1.90221	1.71067	1.43547	0.866661	1.03423	2.88898	1.14	0.771437	2.85642	1.36616	2.50232
		0.254031	2.10329	2.11587	1.43278	1.21645	1.44667	0.937855	1.25715	1.52399	1.87686	1.45526	2.24244
		3.31155	0.873177	1.37071	1.89278	1.09945	2.48528	1.40388	0.951189	1.89386	2.13132	1.16894	1.12603
		1.75713	0.685649	1.83741	1.82814	1.179	2.08595	1.22577	0.735512	1.66155	1.40464	1.01922	1.31368
		1.23036	1.06172	1.66534	2.1102	0.920852	0.622851	1.44622	0.599697	1.34409	1.57189	1.27691	1.08639
		0.639071	2.23143	1.25312	1.69181	1.01693	2.51322	1.12169	1.80973	0.992499	1.94646	1.25405	0.934587
		1.05812	1.93436	1.2096	2.28815	2.23148	1.99861	2.05507	0.817728	0.823883	1.75964	0.530459	0.819667
		0.862966	1.22874	1.34812	1.21482	0.869877	2.31833	1.07825	0.829127	0.687646	1.39586	0.975603	0.766381
		1.97119	1.45848	2.29877	2.18695	0.69798	1.4691	1.14077	0.764754	0.410502	3.098	0.747644	1.75093
		1.50543	1.93319	2.85106	1.97361	1.1427	3.45416	1.88797	0.769113	0.225069	2.13034	1.17835	1.56237
		1.18247	1.71358	1.44426	1.54452	0.943314	1.11345	0.852992	1.10989	1.33298	2.4392	1.59638	1.55721
		1.49741	2.83747	1.76152	1.55653	0.569313	1.78628	1.69562	1.77444	1.29425	2.43325	1.64945	2.35171
		1.6083	1.4192	1.84659	1.69222	0.448566	1.60017	1.8516	1.56499	1.48602	1.31171	2.50264	1.5131
		1.3551	2.28598	1.96972	2.47894	1.87626	1.3718	2.09441	1.5716	2.06981	2.04151	2.4662	1.48954
		2.12205	2.65734	1.48869	2.23433	1.44082	1.34974	0.766209	1.88319	1.50351	2.56986	1.87138	1.60414
		0.878738	1.47145	1.74442	0.826973	1.62418	1.6317	1.98894	2.27735	1.12383	2.75406	2.16771	1.17222
		1.75078	1.8424	1.56278	1.95247	1.34313	2.03239	0.494265	1.36228	1.61398	1.40938	2.46544	2.11434
		1.29956	1.33248	2.75438	2.03967	1.21457	1.98339	1.51995	1.64509	2.04192	1.6354	1.75575	2.25128
		1.7787	1.40792	1.29802	2.12109	0.687372	1.3495	0.851077	2.14406	1.42162	2.15907	1.48396	1.504
		0.967553	1.6265	1.17892	2.36857	1.00422	1.37821	0.794303	2.42584	1.24494	2.00491	1.61904	1.70073
		2.61744	1.10046	1.90827	1.86405	0.570996	1.34282	2.10316	2.28084	1.38039	1.49992	1.84393	0.693521
		1.4263	1.45347	1.75709	1.9192	1.00117	3.38254	1.91497	1.35	1.14154	2.92514	2.38046	2.12504
		0.984663	1.48043	1.41022	1.53907	0.687176	3.52735	1.47116	1.94762	1.83279	2.71966	1.73444	1.7321
		1.77159	1.1317	1.60065	2.46663	0.558223	1.68279	1.16383	2.7577	1.32352	3.14934	1.18911	1.2604
		1.37197	2.07785	1.74604	2.33399	1.55226	1.21189	1.41411	1.66678	1.28656	1.45785	0.950493	0.801931
		1.63002	1.19259	1.88006	1.55503	1.65516	2.05532	0.402198	1.9795	1.19368	2.57923	0.823386	1.52223
		2.37342	1.35117	1.70141	1.95879	1.15237	1.36159	2.2008	2.34602	1.23105	1.5128	0.743859	1.68521
		1.72236	1.69253	1.72175	1.40492	1.06591	2.22972	2.08917	0.788379	2.06148	1.72192	1.37623	1.12596
		2.1522	1.98209	1.72046	2.07932	0.817323	2.54518	2.0766	1.5452	0.476074	1.15035	0.972493	1.17133
		1.64005	1.22682	2.47261	1.16629	1.02373	3.64497	1.8193	0.551935	1.38184	1.26011	1.61554	0.796526
		1.70715	1.32657	1.38409	2.23322	3.06112	1.78531	1.13582	2.37128	1.75297	1.11304	1.06889	1.68285
		1.22642	2.27658	1.99963	1.5454	1.19628	1.26621	1.51412	0.371964	1.19072	0.94179	1.59792	0.606467
		1.3159	1.65056	2.09343	1.9384	1.78834	2.21703	0.813112	1.51753	0.856366	1.40965	2.2067	1.57398
		1.93003	1.1419	1.84873	2.05966	1.37629	1.59118	1.47462	2.18816	0.414205	1.08116	0.928721	1.24118
		2.13114	1.18514	1.79542	1.8382	0.9412	1.75362	1.51491	2.02304	1.78543	0.850946	1.80685	2.86312
		2.0488	1.586	1.4884	1.92015	1.76871	0.979926	1.87522	1.97798	1.78237	0.957926	1.61078	1.97326
		1.90773	2.84501	3.32519	1.63446	2.08071	1.38372	1.46269	2.36826	0.827282	1.7668	2.64959	0.756502
		0.761033	2.39958	2.00325	1.51277	1.87867	2.22102	2.10366	2.08187	0.75459	0.920685	2.1085	1.77056
		1.51427	2.09727	1.96897	1.61705	0.974138	1.81418	2.24861	1.6105	1.71126	1.70472	2.14023	1.12627
		2.13275	1.88297	1.4204	1.43859	1.39158	1.9446	1.79465	0.803782	1.24768	1.54547	1.50029	2.30124
		1.35981	1.14886	1.66225	1.40957	1.62059	1.93394	2.08057	1.07967	0.941735	0.809611	1.66419	2.03341
		2.17468	1.22922	2.3652	1.60817	1.62238	1.87159	2.78378	1.28498	1.09135	1.02695	1.43878	2.27283
		1.21491	1.83898	2.6337	1.47528	1.74579	1.08996	0.966782	2.0269	1.14192	1.21042	2.37089	2.31639
		1.55808	2.25937	1.93366	1.11009	1.58251	1.74253	1.4401	1.26091	1.53968	1.42485	1.13261	1.76704
		2.58261	1.61787	1.36515	1.24505	0.725774	1.50321	2.09196	1.0329	0.980989	1.29801	1.12845	1.31642
		2.86781	1.6136	2.97664	1.36891	1.5829	2.24519	2.43049	1.79158	0.836533	1.3029	1.4396	2.80181
		1.32254	1.86797	1.94601	2.50996	1.87915	1.0877	2.15349	1.31904	1.66315	1.22971	1.32114	1.48692
		1.97182	2.78569	2.26594	2.91716	2.48347	1.2356	1.83089	1.89146	0.75567	1.52489	1.3758	1.67966
		1.40236	1.5205	1.72222	4.07615	2.36867	1.38378	1.85961	1.40086	0.99746	1.32241	1.34528	1.17972
		1.95704	2.27499	2.41259	2.63918	1.84317	1.12339	0.971552	1.2999	1.51584	2.24161	1.11064	0.357432
		2.03856	1.93354	1.70711	2.20753	1.663	0.905026	1.51446	1.0051	0.791986	1.41391	1.21099	1.29987
		1.46386	1.99091	1.80277	2.44279	1.61401	1.90524	2.20961	1.44389	1.80661	1.05656	1.46456	2.00591
		0.865929	1.93721	1.72222	2.41445	1.77793	2.33101	2.04531	1.36313	1.48536	1.08602	0.906254	1.92236
		0.921246	1.92727	1.23516	2.27403	1.49063	1.36193	1.14116	1.3329	0.875747	1.36786	1.81596	1.61962
		0.913368	1.17042	1.70748	2.04644	1.70704	2.03747	1.40591	1.47125	1.53703	1.86323	0.846575	0.987231
		1.85809	1.66308	2.25438	1.82279	0.454269	1.8762	1.22438	1.72711	1.21024	1.83681	0.518578	0.740143
		1.93544	2.16526	1.50539	2.1226	1.39707	1.70662	1.38322	1.33726	1.77262	1.8174	0.621532	1.945
		1.15976	1.86134	1.86079	1.91811	1.23564	2.60172	1.30034	0.977881	1.35709	1.10543	1.9313	1.75486
		1.10642	1.94569	2.44131	2.08552	1.15469	2.22131	2.32459	1.7727	0.616767	1.02979	1.78524	1.60879
		0.969763	0.979044	2.04435	1.84584	0.73107	1.64641	0.481309	1.97894	1.46173	2.14801	1.43253	1.59226
		2.28055	1.16324	1.60511	1.48981	1.40013	2.28581	1.86202	1.70773	0.702846	2.50068	0.915845	1.97697
		0.540687	1.09276	2.67794	1.52789	1.71349	1.34188	1.98129	1.06595	1.50706	1.98215	1.33169	1.65511
		1.57278	1.75788	1.99354	2.13641	1.56766	2.67323	0.544589	2.00925	1.19105	1.51212	2.15025	0.992251
		1.05548	2.01027	1.94657	1.11763	0.958886	1.6405	1.8901	0.66772	1.04319	1.92558	1.18706	0.199576
		2.01017	1.50332	2.25149	1.2053	1.4329	1.11101	1.61002	0.921629	1.23897	1.21255	1.54796	0.239714
		0.703001	1.43254	1.42544	2.18454	1.82838	3.04596	1.67259	1.09797	1.7188	2.19847	1.15774	1.58604
		2.45428	1.16394	1.66463	1.36524	0.705679	2.64696	1.14414	1.36163	0.646136	1.54924	1.0819	0.681889
		1.80401	2.46915	1.84053	3.35998	0.898886	3.15591	1.44904	0.864469	1.80732	1.54387	0.307622	1.66436
		1.72534	2.33023	1.33455	1.53564	1.701	1.53077	1.08266	1.05838	1.16997	1.24087	1.49586	1.28444
		1.90256	1.21681	2.55851	2.05305	1.68683	2.01334	1.08436	2.08129	0.795661	1.55875	1.38762	1.61778
		2.59474	2.70211	2.71026	0.905729	0.803826	2.78575	1.91332	0.646924	2.06898	2.48199	0.904949	1.8145
		1.20171	0.901061	3.07854	1.02342	1.38449	1.66433	1.4028	0.612942	1.40689	1.94459	1.52101	1.82381
		1.42448	1.08191	2.84776	1.76842	1.74404	1.38883	1.72227	1.71064	1.34091	2.17618	0.886758	0.987978
		1.7943	2.09902	1.73711	1.44294	2.09516	2.17901	0.772409	0.801318	1.15897	2.06699	1.78432	1.27446
		2.02376	1.58164	3.75197	1.42394	1.71135	2.35401	2.71317	0.548997	1.77253	1.63939	1.92824	1.4021
		1.32283	2.17603	2.26214	1.87539	1.98807	1.8492	1.97677	1.45058	2.28853	1.55146	1.54852	1.72866
		1.37616	1.35045	1.5863	1.73183	1.99306	2.02682	1.8106	0.981574	2.16377	0.888122	0.695185	0.459981
		1.78084	1.36747	2.78094	2.11973	1.06338	2.05868	1.52439	1.52135	1.18057	1.39393	0.731719	0.947903
		1.86498	1.83682	0.752109	1.52946	2.17435	1.21735	1.25513	2.04248	1.82315	1.28042	1.3038	1.25345
		0.793513	1.0106	2.04156	1.91796	2.8753	1.94651	2.20848	1.31329	0.887369	1.46043	0.885481	1.83925
		0.481943	1.2774	1.41909	1.61158	1.60577	0.794357	2.05269	1.32652	2.06727	1.0429	0.838815	0.97574
		1.27651	1.71729	1.58454	0.669117	1.4257	2.06308	2.32724	1.21652	0.849332	1.05079	2.04144	0.936038
		1.46701	1.10755	1.37525	1.1759	2.19836	1.86549	1.62128	1.80621	1.49005	0.867163	1.13146	1.28975
		1.46211	1.98916	2.66526	1.87316	2.66753	2.09711	1.32242	0.931638	2.37595		2.01138	1.59483
		0.843423	1.19681	1.70151	1.34784	2.39868	1.96848	1.26567	1.13519	0.98309		0.865137	1.29422
		1.93678	1.59939	1.83219	1.17516	0.981093	1.99181	1.24403	1.63398	1.49011		1.1766	2.13556
		0.993926	2.21125	1.80076	1.77388	1.16193	2.22277	0.966544	0.887202	1.03338		1.31952	0.591872
		1.13013	2.32035	1.19479	1.83289	1.49895	1.04068	0.880705	1.08811	0.59532		1.3208	1.58828
		0.28792	1.78861	2.38369	1.40138	1.57452	1.87983	2.45339	1.40272	1.49356		1.56954	0.756877
		0.923485	1.80036	1.80977	1.70995	2.67853	1.43029	1.56038	0.800752	0.982935		1.20352	0.941253
		0.755489	2.55188	2.36273	1.99424	0.935802	2.11826	1.2169	1.30953	1.12073		1.89191	1.17232
		0.859246	1.65183	1.45095	1.47576	1.25952	1.67343	1.39918	1.09311	0.259044		1.27854	1.00086
		1.83814	1.768	2.43588	1.57587	0.611701	1.08648	0.621606	0.985554	1.57849		1.09171	1.22013
		1.1996	1.63121	1.64297	2.04068	2.35351	2.14799	1.61742	0.896812	1.13984		1.63796	1.26029
		2.71769	0.857013	0.855534	1.55045	1.6598	1.42576	1.8163	0.82849	0.249815		1.65246	0.596298
		0.748097	1.38162	1.48361	2.24722	2.55066	2.06277	1.58415	0.275604	1.51863		1.2248	1.14465
		2.8388	2.3119	2.88444	1.19329	1.37207	1.91913	0.98644	0.816386	0.557883		1.41033	2.40381
		1.07221	2.02816	1.75033	1.43625	2.37596	2.72405	1.71703	1.56617	0.928636		1.81269	1.34559
		0.94397	1.30961	1.91734	2.28597	2.06427	1.44055	1.27758	1.4389	2.24392		1.33886	2.09907
		1.6274	1.59649	1.72974	1.69433	3.21548	1.20817	0.751986	1.31472	2.11587		1.65875	1.88181
		1.90368	1.747	1.87669	1.09485	1.95364	1.26817	1.56447	0.959548	1.9906		1.9768	2.06158
		2.23937	1.44435	2.17626	1.28571	0.920575	1.74635	1.40445	0.886245	1.92693		1.38978	0.961903
		1.74819	1.50366	1.45625	1.44366	1.31171	1.87639	0.516871	1.54103	0.473124		1.3646	1.11017
		0.11398	1.21242	1.77102	1.20462	1.30286	1.3868	0.674157	0.635708	0.477872		1.2679	1.61013
		0.631998	1.48374	3.22967	1.18017	1.58001	1.96466	2.44969	0.930546	0.552827		1.35947	0.87073
		2.13823	2.9506	2.48658	1.70773	1.61885	1.92616	0.789994	0.816311	0.730553		1.28868	2.06981
		1.39944	1.82107	2.30839	1.42113	1.92451	1.33586	1.23563	0.544759	0.861704		1.0972	1.71214
		0.979361	2.16764	1.2303	1.33696	1.66992	1.93686	1.87492	0.538593	0.506466		0.808527	1.52695
		1.9531	2.63643	1.95878	1.42094	1.7165	1.31722	1.2895	1.37457	1.39636		2.19333	2.2606
		1.2237	2.13696	1.34938	1.87153	1.62651	1.78957	1.31266	0.795025	0.560712		2.20055	1.16289
		0.989628	2.42961	2.34152	2.78501	2.18472	1.13488	2.0734	0.535896	0.308233		2.31534	0.625642
		1.92435	2.21154	1.30742	1.8752	1.73535	1.25796	1.41263	0.902697	1.27856		1.49021	2.01906
		1.03883	2.8863	1.5421	1.67019	0.747094	2.46778	1.20118	0.520863	1.0455		2.68964	1.49445
		1.97676	1.81512	1.56503	1.78749	1.2869	1.27784	1.5777	0.800526	1.11283		1.66858	0.677352
		1.27721	1.38099	2.07749	1.87196	2.11748	1.70253	1.70549	0.650171	1.34172		1.39875	1.65001
		0.753673	2.02505	1.43644	1.56835	1.94509	2.37163	1.47716	0.850906	1.44226		1.37902	0.802605
		1.32271	1.98093	2.41043	2.07302	1.56212	1.55749	1.25769	1.08429	0.685723		1.92472	2.06468
		0.941745	1.21884	1.35794	1.35058	1.53845	3.21159	1.63596	1.24319	1.68862		1.44406	1.14979
		1.17554	1.96008	1.49977	1.84859	1.42521	2.58156	2.05683	1.17624	1.58034		0.964791	1.95442
		1.05672	2.24458	1.94254	1.38407	1.67943	2.39288	0.999049	1.32849	1.45161		1.40673	1.71466
		1.0923	2.27068	1.80722	1.85811	2.40977	2.76381	1.17068	0.988228	1.231		1.77515	1.18511
		1.5437	2.21664	1.47904	2.0536	1.73993	2.03189	1.28465	0.565698	0.675474		1.94804	1.08644
		1.07849	1.50079	1.7748	1.48437	3.10997	1.55605	0.559211	0.647111	1.09784		1.99288	1.31214
		1.7326	1.76733	1.78585	2.23604	1.94616	1.10013	0.696965	0.870983	1.10725		1.98063	1.67414
		0.801909	1.79838	1.34241	0.975121	1.35267	2.08663	1.72265	1.13086	1.31907		1.99693	1.49744
		1.55489	2.54845	1.81801	1.87719	1.29283	2.23753	1.56194	0.910522	1.66534		1.33946	1.80298
		0.983316	2.15961	1.76511	2.21223	1.58049	1.43474	1.02714	0.792072	1.34697		1.82359	1.19409
		1.3243	1.2459	1.74889	1.7548	1.9524	1.85937	1.67162	0.752899	1.09949		0.760987	0.63909
		2.45042	1.33857	1.6195	2.13666	0.535929	1.95676	0.553052	1.00913	0.50575		0.460857	1.95808
		0.71633	1.87344	1.71802	1.11817	1.85393	2.58431	1.44283	0.784311	0.463703		0.840249	1.69067
		0.258809	1.9071	1.00051	1.29261	1.09808	2.24602	1.07761	1.44575	0.913544		1.37217	1.47347
		0.853571	1.8255	1.74201	1.33627	1.4583	2.67904	0.719861	0.749431	0.870722		1.31184	1.44895
		0.924663	2.34692	1.62212	1.45394	0.494306	1.88742	0.991637	0.491841	1.18719		0.784791	1.97916
		0.624091	1.72592	2.55102	2.63159	1.02062	1.59078	2.02071	0.645072	0.881086		0.679081	1.98921
		1.5184	0.971878	2.06164	1.40828	1.55132	1.91131	1.67622	0.68347	1.61385		0.634556	1.41664
		2.22716	2.0368	1.86385	2.0299	0.81548	2.26841	2.44382	1.77743	1.39387		1.15796	0.377428
		1.0939	2.70399	1.08331	1.77596	1.56164	2.64791	1.41395	1.71391	1.1793		1.10033	0.755741
		0.774374	1.42762	1.48966	1.50308	1.46218	1.7637	1.07399	0.829574	1.38982		0.92246	1.59704
		0.47167	1.73778	1.26392	2.10543	0.658755	1.72173	1.20034	1.76432	0.98949		1.13887	1.13423
		0.54158	2.62909	1.45338	2.19028	0.137712		1.05991	0.832059	1.2485		1.70985	1.84583
		0.395257	1.80886	1.64126	1.47773	2.05779		0.720395	1.48311	1.33876		1.70491	1.2938
		0.758798	2.11006	1.7679	1.6337	0.899533		1.77853	0.508706	1.76761		1.71471	1.11308
		0.927126	2.20461	1.7039	1.56762	1.75471		1.49276	0.825151	2.79784		0.966883	0.475799
		1.30019	1.6966	1.82024	1.85704	1.81623		1.17127	0.543374	3.09068		0.660272	1.5203
		1.62355	0.882051	1.57937	1.71853	0.607385		1.83875	0.882738	1.966		0.970407	1.96606
		1.37876	1.95489	1.6047	1.74897	0.792056		0.405415	2.72202	0.572271		1.04022	1.48905
		0.816866	1.5945	0.868064	1.47155	1.34405		2.07023	0.925417	0.471157		2.36451	1.05916
		1.21008	3.06267	1.94644	1.20861	1.55185		0.642934	0.929424	0.696466		1.8588	0.991786
		1.42765	1.37368	2.2355	1.59729	0.515229		0.980953	0.872427	1.52726		1.75128	1.07448
		0.773228	1.25963	2.29484	1.19797	1.15905		1.95808	0.669501	3.18226		1.44875	1.42931
		1.36525	2.15067	2.82201	1.2448	1.49483		1.21925	2.60238	0.622435		0.6163	2.45112
		1.09431	0.755932	1.49346	1.26109	1.3502		0.987083	0.651776	1.23019		1.30768	0.846559
		1.71049	1.21033	2.31221	1.744	1.97317		0.903454	0.995991	1.4058		1.18032	0.454514
		1.23241	1.17671	1.63566	1.81868	1.12348		0.847041	0.953593	1.44115		0.93164	1.40354
		0.958391	2.03091	1.24871	1.86128	1.6118		0.812537	0.454247	1.46115		0.301002	1.26642
		1.48832	1.83757	1.62216	2.01714	1.23044		0.59197	1.51266	1.32698		0.437327	3.15254
		1.46462	2.30631	1.46717	1.71422	2.06666		0.703644	0.979301	1.84528		1.7981	2.16557
		1.17941	2.03665	1.92324	1.51996	1.03241		1.073	1.32751	1.0858		2.35834	1.40337
		1.63204	2.37446	1.33161	1.94998	1.30142		1.13444	1.22175	1.17478		1.92595	1.53618
		2.17094	0.439733	1.92594	1.70514	1.2433		1.08709	1.26673	1.08261		1.12035	1.54757
		0.898158	1.53921	2.17306	1.05514	1.36336		1.70044	1.4411	2.65044		1.5082	1.51885
		1.0784	2.07617	1.45453	1.15508	1.31461		1.67547	0.425276	1.5296		1.55671	1.44489
		1.57938	1.71844	2.62521	2.03754	0.953646		1.03887	2.47183	1.21608		1.20277	1.17839
		0.957003	2.16006	1.35614	1.66771	1.11612		2.00195	0.870235	0.903711		1.59642	1.48241
		1.10914	1.04539	2.5636	1.06338	1.64817		1.23309	1.00135	1.1861		1.41474	0.746112
		1.64422	2.47741	1.84767	1.64479	1.50638		1.09529	0.940249	0.736263		1.01935	1.47836
		1.01117	1.5037	1.21407	2.17982	1.93509		1.50694	0.623481	1.27343		1.56681	1.64899
		1.34804	1.48785	1.35074	1.63389	1.0803		1.52906	0.620168	1.45094		1.07746	1.37475
		1.6036	1.4455	1.70638		1.88254		2.22553	1.17556	0.651846		1.10264	1.31488
		1.8345	1.41105	1.67324		1.1618		1.16108	1.0422	1.12872		1.09094	1.61285
		2.46438	1.24644	1.79867		1.52025		1.06257	0.880523	1.48445		0.857819	1.46059
		2.08131	2.63997	1.51315		2.08053		1.42918	1.28797	1.60518		0.749325	2.22233
		1.084	2.05486	1.36007		0.930414		1.58408	0.839311	1.24351		2.51026	1.26759
		1.02359	4.59804	1.47554		1.2079		0.56058	1.52902	1.29692		1.31913	1.60585
		0.67698	2.48308	1.17739		1.09849		0.508722	1.61328	1.15408		1.69315	1.44041
		0.766569	1.14975	1.93897		0.801739		0.971733	2.41001	2.11364		1.14494	1.70363
		1.22104	1.44735	1.02514		1.7506		2.48808	0.890157	0.751693		0.585894	1.37948
		1.48494	1.62234	1.49009		1.36959		0.993351	2.29522	1.39319		1.105	1.79045
		2.0607	2.81894	1.76412		1.43674		1.23944	1.53276	0.780331		0.619557	2.41728
		1.80916	2.15531	1.71658		1.47118		0.906284	1.17242	0.945357		1.03008	0.299207
		0.62781	1.79478	1.89104		1.57751		1.94233	0.850852	1.32364		1.55131	0.949195
		1.07847	1.13015	1.89415		0.732581		1.63291	1.17658	1.59805		1.20423	1.3681
		1.28506	5.1135	2.18636		1.07474		0.434846	1.98296	1.59666		1.69194	1.09801
		0.973375	2.37597	1.48207		1.243		1.52489	1.5747	1.45379		1.89173	1.05117
		1.1526	3.03996	2.05726		1.84255		1.60628	0.688848	1.41744		1.24701	0.431618
		1.69133	2.35527	1.57067		0.783296		0.730873	1.81617	0.75915		1.47607	1.73393
		2.27322	1.71934	2.21102		2.6672		1.85485	0.957116	0.811158		0.550974	1.18938
		1.25047	1.73258	1.66802		2.7366		0.801083	1.47603	0.679487		1.52925	1.47151
		2.27378	1.28086	1.62064		1.39575		1.52361	1.00344	1.23786		1.18913	1.31092
		2.35521	2.24775	1.49171		1.22437		1.17249	0.978119	1.9415		1.34662	1.13077
		0.88651	2.43	1.78266		0.95157		1.4545	1.40232	1.03814		1.41828	0.63146
		2.3731	2.14348	2.99091		1.35787		1.76527	1.62405	1.0235		1.20311	3.06134
		1.73125	2.07563	1.35571		1.32075		0.47542	1.27405	1.4276		1.6476	0.901515
		0.486584	2.02338	3.06494		1.31952		1.55246	0.642975	1.057		1.44657	0.822664
		0.898596	1.65181	1.52404		1.2202		2.12243	1.15031	1.23533		1.22087	1.32844
		1.05015	1.68698	1.25448		1.28514		1.09047	1.49377	1.78369		1.18523	1.3071
		1.33446	1.86413	1.68342		1.17796		1.86662	0.806021	2.44378			1.65726
		1.96052	1.96178	1.32954		2.44182		2.34009	1.43849	0.831733			1.5092
		1.69196	1.25486	1.52673		2.26509		0.757951	1.3826	1.32718			1.13292
		0.591721	0.927454	1.00655		0.83348		2.52313	1.5127	1.86498			0.99847
		0.753326	2.5497	2.41899		0.464201		2.93123	0.716202				1.79019
		1.61345	2.6014	2.24688		1.05728		1.24755	0.814342				0.890011
		1.21342	1.97708	1.36382		1.83313		2.89512	1.26087				2.46768
		0.80689	1.68926	1.94146		0.899725		1.48819	0.370224				1.43616
		1.72487	2.16582	2.57998		1.23408		0.889267	1.06055				0.307653
		1.02284	2.21616	2.13668		1.60471		1.26959	1.21969				1.67531
		0.347996	2.03856	2.13682		0.84362		1.32523	1.39227				1.43677
		1.32119	2.15895	1.3455		1.51342		0.753115	1.88058				1.80966
		1.15992	2.23277	2.07427		1.63736		0.792215	0.671341				0.350774
		2.18215	2.11616	1.7812		1.52618		0.601371	0.670468				1.47191
		1.29771	1.40752	1.90959		1.42053		0.880401	1.23922				1.72722
		0.945495		1.85935		1.46195		1.59394	1.19662				1.28131
		1.5465		1.70451		2.83832		1.96671	1.23443				1.3192
		1.26571		2.72185		1.39075		0.766711	0.936478				1.37658
		2.2072		2.15725		1.40032		0.772684	0.806587				0.978731
		1.43464		1.95223		2.48868		0.655838	1.40229				1.25388
		0.874431		1.27171		1.91653		1.85161	0.658703				1.29294
		0.782102		1.77256		1.56322		1.79537	1.29051				2.11399
		0.978098		1.91917		1.91824		2.52893	0.806311				1.21493
		0.426829		2.02597		1.60355		0.947994	1.31771				1.63272
		1.65426		1.25937		1.16142		1.21622	0.501389				1.21679
		1.64015		1.43183		0.853704		1.35164	1.37107				1.52154
		1.06343		2.19917		1.76959		0.518501	0.867268				1.39819
		1.20499		3.70686		1.51293		1.97578	1.80362				1.42898
		1.10474		1.33584		1.50931		0.576911	0.823793				1.35359
		1.2762		1.25348		0.66971		1.10755	1.04868				1.58257
		1.46978		2.4189		1.75302		1.51346	0.384445				1.58644
		1.14422		1.82708		0.742528		1.41325	0.294681				1.82004
		0.984582		1.42837		0.453705		1.24774	0.908059				1.48328
		2.11247		1.79905		0.971958		1.1021	1.13934				1.26332
		2.09146		2.03437		0.783292		0.653538	0.750478				1.12864
		1.44113		1.30362		1.66079		1.74576	1.25894				0.958319
		1.23019		1.9147		0.478518		2.69945	1.70895				1.40905
		1.52878		2.00971				1.17495	0.874633				1.55864
		1.58913		1.80937				1.25229	0.815552				1.18552
		1.09828		2.04856				1.06838	1.45896				0.86629
		1.53065		1.83938				1.11801	1.39985				1.08314
		1.22451		2.11403				1.69171	0.97042				1.14466
		0.829622		1.85562				1.63926	0.884713				0.056053
		0.659306		1.92457				1.86843	0.801427				1.33888
		1.14806		1.37365				1.40006	0.890145				1.48229
		1.68013		1.31951				1.14663	0.832069				0.823796
		1.24664		1.88847				1.78755	0.590085				1.2323
		0.426977		2.46731				0.77565	0.483193				1.0353
		1.78923		2.09435				1.10539	0.657651				1.83125
		1.99673		2.66121				0.710272	0.958931				1.66334
		1.07706		1.458				0.601674	1.5066				0.87617
		0.522501		1.58456				1.02045	1.26502				1.16694
		1.31827		1.94299				2.02088	0.708122				1.2816
		1.11008		1.95873				1.3945	0.543117				1.56446
		1.07944		1.79161				1.31904	0.640133				1.1574
		1.04844		2.79503				1.693	1.49752				1.47876
		1.42185		1.9934				1.03327	0.651571				1.35885
		1.56419		1.73714				0.915507	2.01664				1.09793
		0.72676		1.33422				0.388037	0.838854				1.60062
		1.29904		2.88928				1.91209	0.767733				1.13698
		2.08455		1.43736				2.03693	0.84324				1.81564
		0.555057		1.38679					0.835552				1.32116
		0.32815		1.41419					1.94538				1.02431
		2.07091		1.8524					2.23943				1.43328
		2.197							1.25881				1.01114
		1.53947							0.747881				1.15848
		2.30855							0.686145				0.839527
		1.58511							0.940895				0.605399
		2.2801							1.65373				0.579782
		1.26558							0.72271				0.821409
		1.57587							1.15567				1.21079
		0.555212							0.492685				0.721609
		1.61187							0.657751				1.37009
		0.78764							0.902208				0.780443
									0.836326				1.59751
									2.09554				1.59922
									0.904854				1.12854
									0.90453				1.52457
									0.785087				1.10504
									1.23259				1.22237
									1.47527				1.01366
									1.02041				1.46703
									1.42288				1.43183
									0.569779				1.8589
									0.760289				1.53341
									1.38393				0.825741
									0.144487				1.18467
									0.635234				1.61824
									0.332203
									1.18846
									0.628879
									0.588639
									1.38687
									0.294914
									0.617974
									1.05034
									0.927731
									0.930948
									0.696923
									1.0106
									0.956861
									1.05857
									0.319146
									0.864413
									0.872505
									0.503222
									1.33795
									2.1277
									1.15823
									1.3549

## Sheet: Fig. 1e
		WT							ccsc							pcsc							mcsc
	Before
	Drought
	Rewater
			16 plants each pot							suvival plants
			pot1	pot2	pot3	pot4	pot5	pot6		sum	rate
		WT	15	15	16	15	15	15		91	0.947917
		ccsc	16	16	16	15	15	14		92	0.958333
		pcsc	7	8	6	7	7	9		44	0.458333
		mcsc	15	16	16	16	16	15		94	0.979167

## Sheet: Fig. 2a
		WT		serat1.1		oastla		serat2.1		oastlb		serat2.2		oastlc
		Control	OPDA	Control	OPDA	Control	OPDA	Control	OPDA	Control	OPDA	Control	OPDA	Control	OPDA		Tukey's multiple comparisons test	P Value
		3.5	3.05	4.75	2.83	3.5	3.73	4.63	4.07	3.5	4.07	4.18	3.28	4.07	3.16		WT (Control) vs. WT (OPDA)	<0.0001
		3.62	3.5	3.73	3.39	2.94	2.49	2.83	3.28	2.71	4.63	3.73	3.73	4.75	3.16		serat1.1 (Control) vs. serat1.1 (OPDA)	<0.0001
		3.28	2.83	3.73	3.16	4.41	3.16	3.62	3.96	4.63	4.41	3.39	2.37	4.18	2.83		oastla (Control) vs. oastla (OPDA)	<0.0001
		4.29	2.49	3.96	2.6	5.2	2.94	3.39	3.84	3.62	5.42	3.73	3.05	3.62	3.96		serat2.1 (Control) vs. serat2.1 (OPDA)	>0.9999
		3.62	3.16	4.41	3.16	3.96	3.28	3.39	4.63	4.52	3.73	4.07	2.83	4.75	2.49		oastlb (Control) vs. oastlb (OPDA)	>0.9999
		4.18	2.6	3.73	2.6	3.28	3.5	3.96	3.62	5.09	4.18	3.28	2.94	4.41	2.49		serat2.2 (Control) vs. serat2.2 (OPDA)	<0.0001
		4.75	2.83	3.16	3.05	4.29	3.73	4.18	3.5	3.62	4.86	4.07	2.83	3.39	2.83		oastlc (Control) vs. oastlc (OPDA)	<0.0001
		3.73	3.39	4.41	3.5	5.09	2.94	4.86	4.75	3.73	3.28	4.41	2.49	3.84	3.28
		5.09	3.28	3.5	2.15	3.96	2.6	3.73	4.52	4.29	4.18	4.63	2.26	3.28	3.96
		3.96	2.94	3.84	2.83	3.73	2.83	4.29	4.18	5.76	3.84	4.41	2.71	3.84	3.5
		4.75	2.6	4.07	2.49	4.52	2.83	3.5	3.73	4.52	4.07	3.39	2.83	3.5	2.94
		3.96	2.37	3.73	2.49	4.52	2.83	3.73	3.96	4.07	3.5	3.28	2.6	5.31	3.5
		4.86	2.83	3.73	3.16	3.96	2.83	3.28	3.62	4.07	4.52	3.5	2.83	4.63	2.83
		3.39	3.16	3.05	2.37	3.73	2.6	3.84	3.62	3.84	4.07	3.5	2.6	5.42	2.49
		4.52	2.37	3.84	3.28	4.07	2.83	3.5	2.71	4.18	3.96	4.18	2.71	3.39	3.05
		3.62	2.83	4.41	2.83	4.07	3.16	3.84	3.39	3.62	4.63	3.96	3.96	4.86	3.84
		3.5	2.71	3.84	3.05	4.86	2.71	3.73	3.28	4.86	4.29	3.5	3.16	5.09	2.49
		3.73	2.83	3.62	2.15	3.73	3.28	4.18	4.41	4.41	3.84	3.28	2.37	3.84	3.05
		3.96	3.73	4.41	3.16	4.18	2.71	4.07	3.16	3.96	4.18	4.41	2.71	4.52	2.37
		5.31	2.6	4.18	2.37	3.96	3.5	4.75	3.73	3.84	3.96	5.65	2.71	4.86	2.15
		3.73	1.7	3.73	2.37	5.31	3.5	3.62	4.75	4.41	3.62	4.07	3.16	3.05	2.15
		3.84	2.15	4.63	3.05	3.96	3.73	5.09	4.07	4.41	4.41	3.62	2.71	4.18	3.05
		3.73	1.92	4.18	3.05	3.39	3.5	4.29	3.62	3.5	4.86	3.39	2.94	4.29	3.05
		3.5	2.37	3.5	3.5	4.29	3.05	3.73	4.18	5.31	5.2	4.41	3.16	3.84	3.62
		4.41	1.92	4.07	3.5	3.73	2.83	4.07	4.07	4.41	3.73	5.09	2.71	3.5	3.5
		4.18	1.7	3.84	2.71	3.96	2.83	4.29	4.63	3.96	4.29	4.52	3.5	3.39	2.6
		3.84	2.94	4.07	2.26	3.16	2.83	4.29	3.5	4.41	5.09	4.75	3.28	3.05	3.73
		4.07	3.28	4.97	2.83	3.16	3.28	4.18	3.62	5.65	3.62	5.2	2.94	4.07	2.71
		3.84	2.6	4.41	2.49	3.84	2.37	3.62	3.39	4.52	3.28	4.07	2.71	2.94	3.28
		4.97	2.83	4.29	2.03	4.07	3.39	4.75	2.83	4.18	3.5	4.97	2.49	4.29	2.6
		4.41	2.15	4.41	2.71	3.84	3.05	3.5	3.5	3.84	4.29	4.41	2.83	4.97	3.16
		4.97	2.71	3.28	2.37	4.75	2.49	3.28	4.07	4.18	3.62	4.52	3.28	4.52	3.28
		4.18	3.28	5.31	1.92	3.84	2.83	4.63	3.84	4.63	2.83	3.96	2.37	4.07	3.39
		4.07	3.5	4.41	3.5	4.63	2.37	3.16	3.16	3.5	3.96	3.73	3.28	3.62	3.73
		3.84	2.6	4.41	2.03	4.07	1.92	4.29	4.86	4.18	4.86	3.16	2.83	3.5	3.5
		3.73	2.26	3.62	2.71	4.07	2.71	4.97	4.18	4.29	3.28	3.5	2.49	3.84	2.94
		3.62	2.6	4.75	2.26	3.73	3.16	4.41	4.41	4.07	3.62	3.96	2.6	4.86	3.05
		4.63	2.26	3.84	2.94	4.18	2.15	4.41	4.41	3.05	3.62	3.39	2.15	4.18	3.05
		3.28	2.6	4.41	2.71	3.16	2.37	4.63	4.63	3.73	3.84	3.73	2.03	3.84	2.83
		4.29	2.37	3.84	3.5	4.41	3.28	3.96	5.76	3.05	4.86	3.39	2.49	3.62	2.49
		3.96	2.49	3.5	3.28	4.07	3.05	4.07	3.39	3.62	4.29	3.73	2.37	4.29	2.03
		3.62	2.71	3.96	2.94	4.18	2.37	3.62	4.52	3.28	4.63	4.29	3.5	3.84	2.83
		4.18	3.39	4.41	3.05	4.86	3.16	4.18	3.62	3.73	4.07	3.5	2.94	3.96	3.28
		4.52	2.71	3.05	2.94	3.28	3.84	4.29	4.86	3.96	4.07	3.96	2.94	5.09	2.94
		3.73	2.37	4.29	2.83	3.62	2.37	3.84	3.96	3.96	5.09	3.28	2.37	4.52	2.6
		4.07	3.05	4.07	2.26	4.41	2.71	3.84	5.31	4.18	3.28	5.09	2.83	4.41	2.71
		3.5	2.6	4.07	2.83	4.97	2.6	3.62	3.5	3.96	3.05	3.84	3.16	4.29	3.16
		3.96	3.73	4.41	3.05	3.84	3.96	3.84	4.18	3.28	4.75	4.86	2.71	3.96	2.6
		3.73	2.94	4.07	2.37	4.86	2.49	3.96	5.09	4.41	4.07	3.73	2.71	4.29	3.05
		3.62	3.16	3.96	3.28	5.09	3.16	4.07	4.86	3.39	4.63	4.18	2.71	4.41	3.28

## Sheet: Fig. 2b
		WT			serat2.1			oastlb
		Control	ABA	OPDA	Control	ABA	OPDA	Control	ABA	OPDA		Tukey's multiple comparisons test	P Value
		0.930549	1.04719	2.7457	1.97427	1.99755	1.08175	1.67845	2.80186	1.39177		WT-Control vs. WT-ABA	<0.0001
		1.64014	1.60048	1.60172	1.35943	1.76831	1.37116	1.53772	1.85967	1.16769		WT-Control vs. WT-OPDA	<0.0001
		1.37166	1.42611	1.17301	1.93943	1.12815	1.12027	0.85891	1.2259	1.83966		serat2.1-Control vs. serat2.1-ABA	<0.0001
		2.14433	1.98089	1.80841	0.988778	1.87404	0.680897	0.743637	1.72652	0.38996		serat2.1-Control vs. serat2.1-OPDA	0.5268
		1.93515	2.55526	1.36481	1.00365	1.3377	1.09756	0.313562	1.70348	1.70558		oastlb-Control vs. oastlb-ABA	<0.0001
		1.88146	1.65045	2.51915	0.73227	5.21793	1.38233	0.957896	1.64071	1.2555		oastlb-Control vs. oastlb-OPDA	0.9999
		1.64562	2.22274	2.72594	0.525473	2.61168	0.746894	1.28151	1.23526	1.22726
		0.766198	1.28763	1.42201	1.23867	2.53651	1.22143	1.10468	1.521	1.7125
		1.17168	1.91994	2.59599	0.594171	2.13117	1.33292	0.292681	1.95959	1.16467
		1.49788	2.22099	2.0643	2.3996	2.00499	0.983681	0.410857	1.94902	1.30818
		1.26337	1.42959	2.54942	1.60613	2.57449	1.01281	0.635644	2.50428	2.56971
		1.70832	1.42531	2.334	1.08475	1.31565	1.37856	0.725941	1.04455	2.26607
		1.45306	1.99862	1.40477	1.69931	1.95392	1.24472	0.344255	0.948755	0.883646
		1.4169	1.27017	2.26547	1.2579	1.60231	1.34015	0.253323	1.27252	0.890276
		1.59225	1.30789	2.80322	1.47783	2.34576	0.467709	0.646192	1.25616	2.36568
		1.07332	0.908281	3.1512	1.25315	1.49827	0.704619	1.75926	1.61604	1.9127
		1.19654	1.35851	1.61842	1.31549	2.90027	1.26149	1.79728	2.90128	1.35
		2.62214	1.9218	1.56091	1.08822	1.76195	0.611052	0.469684	2.21746	1.04256
		2.14715	0.865229	2.60955	1.18226	2.65384	1.21392	1.08655	2.02579	1.59467
		1.64868	1.81294	2.47169	0.963286	1.66832	0.68062	0.486275	1.40737	1.21576
		1.02262	0.911054	3.12706	1.12631	1.91297	1.25134	1.18993	1.5288	1.39367
		2.1532	2.45305	2.23172	1.49681	1.25545	0.582098	1.42093	1.34676	1.52883
		1.38946	1.43433	2.73303	1.2767	1.12607	1.53921	1.10683	2.40108	1.23364
		1.47217	1.57428	2.84687	0.842086	1.42125	0.747484	2.22628	2.10568	2.3591
		1.56376	1.55981	2.29424	0.797534	0.904392	1.04583	0.886727	1.70926	1.93939
		1.85648	1.94029	2.4057	1.79291	2.24312	1.02929	0.978135	1.94018	1.63092
		1.39489	2.27567	1.62683	1.04002	1.52799	0.517831	0.972188	1.90609	1.22802
		1.06129	1.89489	1.76733	1.43676	1.3835	1.64017	1.56436	2.14074	1.62557
		1.65681	2.08603	1.48512	0.856538	1.96646	1.24528	1.02515	1.44206	1.37525
		2.02071	1.57105	2.82523	0.84276	1.99134	1.33195	1.10037	1.36574	2.13199
		1.50951	2.16949	2.3347	1.09997	1.18206	1.20252	2.58816	1.8497	1.78146
		1.84652	2.28818	3.11226	1.13217	1.99974	1.19039	1.4139	1.13735	2.32366
		1.50343	2.61225	2.93855	1.14321	1.5154	0.831927	0.722331	1.40352	1.93798
		1.58229	2.76445	1.12948	0.883956	1.73674	1.10076	2.38983	2.98779	2.34164
		2.0289	2.29806	1.67184	1.70928	2.09942	0.84181	0.814145	1.87277	1.80473
		2.14191	1.79739	2.21411	0.855258	1.6264	1.09338	0.889302	1.63098	0.886847
		1.37047	2.3287	2.08891	1.05906	2.11498	0.960642	0.801163	2.128	1.85274
		1.41353	2.42602	1.8352	1.18186	2.38543	0.584183	0.368002	2.03264	1.67667
		1.21222	1.84699	1.47585	1.44643	1.23568	1.27609	1.57937	2.08969	1.28754
		1.10453	1.487	2.0236	1.68232	2.12628	1.48276	0.853209	1.60917	1.80989
		1.3846	1.3316	1.75417	0.211637	1.50139	0.973398	1.22517	1.45592	2.29275
		0.810945	2.51765	2.11884	0.696224	1.81183	1.70291	0.6649	1.88016	2.26628
		1.61142	1.22861	2.15639	1.00464	1.70556	1.20305	0.85959	1.77978	1.42924
		1.71125	2.86726	2.10636	1.12005	2.8752	1.30333	0.438875	1.7773	1.4151
		1.56162	1.03295	1.01731	1.48576	2.5527	0.873144	1.24776	1.06809	1.78522
		2.24273	1.35051	1.82221	1.30385	1.34421	1.00969	1.22004	1.84278	1.14833
		1.84039	1.00433	1.46151	0.982868	3.49946	0.897774	1.24151	1.79533	1.60999
		2.49358	1.89644	1.3109	0.578926	1.73475	2.18438	2.02464	0.946223	1.21798
		0.848354	1.59641	2.0228	0.639123	2.08167	1.73598	1.56383	1.46024	0.795267
		1.8064	2.7929	2.63932	1.51543	1.94428	1.79728	1.60188	1.66805	1.54261
		0.7637	1.58472	2.45943	0.842393	2.02911	0.876917	0.592901	0.80438	1.0563
		1.83925	1.26283	1.86278	0.835848	2.25568	1.79245	0.989952	0.934765	1.62672
		1.79321	1.64611	2.00491	1.03231	1.96202	1.02796	0.495075	2.10317	1.04505
		1.31849	1.84078	3.57759	0.657271	1.068	1.55727	0.72479	1.62317	0.949294
		1.46771	1.80955	1.62342	0.652212	1.80858	1.18619	0.257958	1.88416	1.03351
		1.51343	1.92058	2.15373	1.05234	1.90388	1.49887	1.3545	1.85142	0.670529
		1.36063	2.53659	2.45949	2.0648	1.89351	2.82006	0.99117	1.55582	1.67575
		1.1666	1.83931	2.18477	0.573238	3.86894	2.16501	2.00084	1.20272	0.808886
		1.34072	3.28829	2.44414	1.56896	2.92637	1.86496	1.4061	1.63882	1.49088
		1.22451	1.80137	2.35511	1.38416	1.99205	2.51608	1.37229	1.47109	1.65921
		1.42898	1.91819	3.17769	1.06086	1.74551	1.394	1.50538	1.2814	1.37282
		0.857632	1.61237	2.49453	2.01477	2.21982	1.1546	1.4056	1.7345	0.607571
		1.35722	3.00705	2.53942	1.00012	2.37893	1.29598	1.34831	1.89777	0.784953
		2.11769	1.72818	0.723214	0.166022	2.2278	0.843811	1.23283	1.98321	0.986455
		0.383367	2.21523	2.25554	0.888369	1.54217	1.81272	1.3156	2.91393	0.796382
		0.944035	1.87839	1.89754	0.873736	1.80902	2.04353	0.981282	2.05386	1.04742
		0.960124	3.55493	2.29546	1.04191	2.31979	1.70356	1.35322	1.69164	0.99753
		1.59857	2.79987	1.92362	1.60703	2.29921	0.842737	1.52149	2.81547	0.795403
		1.82489	2.14681	1.96281	0.617801	2.03088	1.539	1.0167	1.66186	1.14281
		1.01509	1.45907	2.44063	1.77353	1.61356	1.42003	2.1031	2.4379	1.27818
		1.26806	2.73938	2.0905	1.17993	2.19174	2.33396	1.91109	2.03774	1.36037
		1.03161	2.10681	3.37758	0.786004	1.64641	1.7657	0.711622	2.60218	0.817107
		1.08693	3.88609	1.79882	0.651795	2.14173	1.77309	1.22832	2.03311	1.05898
		0.831181	1.6028	2.29524	0.795783	3.35938	1.56339	1.31467	1.67785	0.861084
		1.69898	1.96065	2.02505	1.23861	1.82852	0.962873	0.675796	1.75066	1.95479
		1.35073	1.81668	2.60727	1.29862	2.00555	2.17746	1.03108	2.73922	1.84226
		1.47944	1.97375	1.28917	0.811879	5.45404	1.2398	1.48684	2.1121	1.3666
		1.67615	1.60548	2.19852	1.07526	2.27164	1.65779	1.13256	1.58832	0.52829
		1.85218	1.10169	1.70496	0.505163	3.34394	1.129	1.02898	2.74861	1.44826
		0.880762	2.15595	4.44205	1.27432	1.66629	1.29783	1.63604	2.2352	1.08144
		1.00839	2.81625	2.50895	1.50692	2.05776	1.59876	1.28087	1.92485	0.943676
		1.85118	2.44785	2.45846	1.50773	2.56479	1.4384	1.06994	1.97616	0.494157
		0.996424	2.37583	2.32759	1.69932	2.3326	1.32495	1.22545	1.97133	0.991817
		0.999109	1.84477	1.96675	1.16275	1.18382	0.481301	1.89145	2.46217	1.84722
		1.36542	1.49065	3.07403	0.657761	1.94867	0.186117	1.37975	3.99072	1.23526
		1.23951	2.70155	1.66212	0.626102	2.11703	1.09755	2.11916	2.36771	1.00159
		1.6014	2.08228	2.07	0.206268	1.62767	1.41136	1.02647	2.71178	1.2302
		1.31665	2.50526	1.85998	1.30696	2.49097	1.43716	1.5091	2.38172	2.41239
		1.01426	2.7909	2.45419	1.02544	2.25726	1.22847	2.15856	2.30753	1.15624
		2.07737	3.02112	2.63432	1.75091	2.16548	1.6505	1.42189	1.20519	0.979683
		1.15977	1.14863	1.80714	1.38621	1.07308	0.560116	1.08893	2.92057	1.37458
		1.22729	2.212	2.37669	1.05919	1.90598	1.27638	1.63097	2.16146	1.36524
		1.67163	2.18502	2.1686	1.22253	2.11883	1.25305	1.13903	1.48478	1.45152
		1.8755	2.1333	2.23393	1.31727	2.39398	0.779014	0.781166	2.68915	1.33927
		2.31296	2.32304	1.61441	1.8513	1.36533	0.909632	1.52057	2.30692	1.63415
		1.51223	2.41677	1.21424	1.83319	1.98451	0.938026	1.77601	1.89789	2.45771
		1.86675	2.65969	0.939487	1.49893	2.02951	1.48063	0.834127	1.80699	2.06839
		0.23777	1.06999	2.01025	1.47226	1.99633	2.06045	1.08949	1.84348	1.0758
		0.950744	1.36053	1.84099	1.8838	4.07481	1.14735	0.960474	2.60383	1.39225
		1.27136	1.95426	3.57012	0.774497	1.58495	0.887117	1.35082	2.67267	1.92894
		1.50843	1.17284	1.63517	1.31681	1.64831	1.68934	1.07769	2.65331	1.37447
		1.71958	1.58918	1.73856	0.888302	2.15445	1.56805	2.32444	3.38153	1.64686
		1.71115	0.996273	2.68397	1.33267	3.49776	1.11333	2.19802	1.8019	1.57119
		1.48959	2.61486	1.56051	1.37801	1.23168	2.44064	1.123	1.78911	1.42037
		1.43265	1.61994	2.02032	1.73393	1.7972	1.02276	1.49371	1.77062	1.53254
		1.47988	0.786134	2.46531	1.22284	0.700098	1.41771	1.39408	1.91948	0.674487
		1.78888	1.86442	1.31803	1.35869	0.823281	0.900929	1.53204	2.63492	2.28479
		0.916699	1.93339	2.05015	1.95976	1.70932	0.923035	1.34006	1.05976	1.40145
		1.30976	1.08859	2.31196	2.50794	1.40916	1.70325	2.00304	2.78709	0.806008
		1.99332	1.16429	2.41057	2.08586	1.62481	1.26451	1.60436	1.42403	2.0652
		1.4241	0.832532	1.67058	1.28482	0.742903	1.35627	1.07544	2.1077	1.43266
		1.15193	2.8373	2.76203	0.630515	1.32618	1.92113	0.817071	2.04002	1.07982
		0.753733	2.69862	1.89231	1.14082	1.50231	1.64276	1.05345	2.55301	0.961407
		1.31915	0.909358	1.96545	2.66744	1.11327	0.51373	2.48047	1.466	1.49388
		1.3393	2.58636	1.91788	2.52845	2.0939	1.90958	1.32119	1.72202	1.50128
		1.80498	1.68607	2.40864	1.62911	1.73538	1.15671	1.75693	1.68159	1.55974
		0.693329	2.21624	1.6796	1.058	1.44593	0.807456	1.24093	2.7178	1.23283
		0.583706	1.39997	1.66779	1.26666	2.07026	1.98571	1.56569	0.938708	0.971386
		1.18524	1.15232	1.52341	1.42669	0.911998	0.849172	1.45307	2.50225	1.33851
		1.57703	3.37215	2.45398	1.8099	1.09005	2.48125	1.18896	1.61658	2.18566
		2.03404	2.61258	1.87897	1.01132	2.18111	2.10763	1.83396	1.4703	1.97113
		1.15128	3.41064	2.3283	0.863951	2.16052	1.34833	1.43463	2.55247	0.990264
		1.321	2.03454	1.95543	1.82203	0.630868	2.76553	1.77564	3.47224	1.61301
		1.33723	1.97448	1.55306	0.919923	1.46857	1.98463	0.919636	2.48891	1.43404
		0.461378	1.47752	1.72179	1.40886	2.22373	1.43307	0.711233	2.3027	1.84929
		2.14367	2.04588	2.56424	0.708785	1.28491	1.03654	1.04174	0.89551	1.71969
		1.68396	2.48368	1.86716	2.30168	1.70972	1.79019	2.26408	1.79098	1.91057
		1.40962	2.0934	1.51836	1.90475	2.79524	1.27465	1.07067	3.9377	2.47326
		1.39185	2.70873	2.14483	1.26669	1.48582	2.03083	1.40228	2.733	1.00359
		1.70903	1.30375	2.0788	1.42669	2.02057	1.2428	1.19746	1.98185	1.6313
		1.16937	1.97589	2.36394	1.7617	1.45468	1.69921	1.28589	4.5608	1.79508
		1.7054	2.44566	1.78051	1.72614	1.57826	1.17976	1.25661	1.6673	1.9693
		1.31233	2.28387	1.81623	1.21166	3.28064	0.842029	1.59879	3.30158	1.18291
		2.06003	2.78454	2.45842	1.63802	2.12468	0.887073	1.39495	1.63139	2.32307
		0.708075	1.81663	1.15442	1.49493	2.50466	1.00617	2.05396	1.45678	1.35708
		1.91164	1.45588	3.11816	1.34946	1.7367	0.886878	1.13187	1.48145	1.25022
		1.47686	1.96798	2.80005	1.37383	0.979542	1.13191	1.42011	1.40174	0.933285
		1.33001	1.76667	2.16941	0.930763	0.757399	1.32709	1.96083	1.68314	1.1492
		0.741721	1.09813	1.31119	1.89441	2.50166	1.67166	1.716	2.87499	1.69415
		1.8278	1.50352	1.63125	1.69783	2.17998	1.14211	1.62994	1.68987	2.0711
		0.531608	1.91708	2.20222	1.07524	2.76093	1.26334	0.811979	1.78283	1.31988
		1.4368	2.3408	2.82303	2.09991	1.66271	1.93323	1.4008	1.2149	2.06078
		1.76141	2.56922	2.5243	2.15914	1.89608	1.36858	1.82333	2.50707	0.850108
		2.05402	2.17284	1.98169	1.35716	1.34928	0.979205	2.06127	1.73684	1.35722
		1.71524	1.7983	1.97986	0.185332	2.22379	2.21393	1.09038	2.92791	1.318
		1.65944	1.80847	3.25663	1.02909	2.15166	2.24111	0.906497	1.96959	1.27542
		0.818674	2.10034	1.45091	1.72875	2.2204	2.00694	0.78884	3.3842	0.811276
		0.752119	2.86637	1.66894	0.751872	1.93131	1.60005	1.38045	1.38881	1.7736
		0.352593	1.43756	2.67535	1.64255	2.03605	1.67488	2.78368	1.75421	0.938024
		0.250532	2.15401	2.11765	0.737691	1.96907	1.10665	2.18333	1.48636	1.09751
		1.24269	1.94007	2.23206	2.62359	2.13271	0.662235	1.20476	2.25617	1.13872
		1.37923	2.37867	3.03272	1.56243	1.93604	2.10252	1.35572	2.12202	1.02804
		0.569177	4.20169	1.37226	0.9159	2.07569	1.54327	0.724847	1.92826	1.0489
		1.49215	2.61566	2.06061	1.00961	1.97289	1.40332	1.40756	1.78059	1.1166
		1.66909	1.79526	1.74736	1.05665	2.73169	1.95218	1.19473	1.88625	1.18695
		0.569756	2.21939	1.81597	2.51973	1.75595	1.29543	1.51019	2.03787	1.48814
		1.57403	2.43046	1.35509	1.95198	2.11909	1.59826	1.58759	1.77963	1.81206
		0.99399	2.18697	1.61417	1.9066	3.05489	1.108	1.60042	1.90166	1.13272
		1.84556	2.31754	1.96579	2.29224	1.20029	1.96522	0.926207	1.15537	1.37789
		2.40577	1.35003	3.21218	1.59344	2.51721	1.34225	1.07274	1.69379	1.80226
		1.98965	1.75632	2.35941	1.36088	2.12966	1.58042	1.11304	1.19122	1.78886
		1.80433	1.48721	1.87586	1.65261	2.42767	1.55334	1.1427	1.03987	0.305989
		1.84387	4.02165	2.34148	1.47167	1.59979	1.77796	1.77642	1.99791	1.53889
		1.04688	2.68322	1.53213	1.95316	1.8602	1.26583	1.03126	2.08476	1.41493
		0.182443	3.60644	2.05686	0.625086	2.06304	1.48053	1.43606	2.81954	1.79308
		1.94963	1.55944	4.2963	1.51305	1.77514	1.68295	1.54773	1.97576	1.43627
		1.53898	3.44229	2.64562	2.4131	1.62418	1.0247	2.16696	1.66283	1.37269
		0.530814	3.80498	2.32436	1.78056	2.52236	1.24216	1.73975	1.28975	2.01708
		1.9557	2.61183	1.82035	1.65969	2.60834	2.27039	0.636235	1.92513	1.6112
		0.569851	1.79383	1.96189	0.729603	2.46378	1.3593	1.96272	1.39733	2.08165
		1.94239	1.8024	1.57507	0.902844	2.67482	0.532351	1.19444	2.43526	1.68263
		1.55131	2.90114	1.4092	1.17743	2.10705	3.39934	1.48623	2.02988	1.68888
		2.0658	4.44125	1.92797	1.48403	2.71282	0.898151	1.42115	1.84309	1.9064
		1.97668	2.86031	1.45505	1.54097	2.33238	1.65728	0.473837	1.93845	0.821191
		0.833704	2.87405	0.890825	1.59112	2.26141	1.6158	1.18566	1.9103	1.76453
		1.44834	2.82213	1.75753	1.13967	2.88728	2.00915	1.61058	2.81625	1.79692
		2.01108	2.66736	1.85068	1.20928	3.1775	2.11166	2.28163	2.16956	1.95654
		1.57213	2.92896	2.95788	1.70262	2.1404	1.30344	1.32885	1.30803	1.97337
		1.54065	2.49574	2.62867	0.695994	2.47124	1.66564	1.40007	3.28623	2.90957
		0.708368	2.69569	1.10525	1.23499	1.76643	1.9121	0.877327	1.67431	1.44336
		1.75998	2.49094	0.980175	1.70466	2.12054	1.60332	1.14662	1.24884	0.926029
		0.39875	2.58462	1.61672	2.10893	2.36345	2.02127	0.973976	2.75327	1.18523
		1.65752	3.3536	0.588344	1.63922	1.14074	1.39005	1.48295	1.72467	1.58341
		0.895641	2.05137	1.7195	1.65162	1.32685	2.2836	1.61874	2.07822	0.934521
		2.21342	2.68623	1.23487	1.56116	1.56478	2.31519	0.989181	1.76429	1.16268
		1.34395	2.41268	2.12037	1.48011	2.49379	1.84238	0.996578	1.69958	0.751687
		0.836659	2.78361	1.18088	1.23474	2.82052	3.0824	2.36998	2.22076	0.760239
		1.23237	2.46367	2.7415	1.14115	1.8545	1.57322	1.66437	2.88701	0.976741
		1.73906	2.58738	1.53524	1.48596	1.66496	1.53889	2.04179	1.28921	0.856452
		2.37821	2.29671	1.31075	1.70284	1.91958	1.56499	1.75796	2.3789	1.72321
		1.34101	1.76137	2.50733	1.11631	1.51632	1.54333	1.01883	2.24905	1.34971
		1.61829	3.03828	2.68585	1.17184	1.80311	0.869706	1.10476	1.73651	1.0031
		0.258502	2.21778	2.16853	1.17002	2.00182	2.27044	1.75704	1.24372	1.75779
		0.81329	3.07442	1.58776	1.69921	1.3338	1.3223	2.0999	0.95012	0.803297
		1.42221	2.64966	1.69628	1.33074	1.39608	1.24097	1.35386	1.58548	1.72894
		1.16606	2.56834	2.64009	0.948849	0.959737	0.956568	1.27714	2.99824	1.00356
		0.989132	2.36137	1.6258	0.859885	2.27873	0.69811	1.62413	1.46566	1.63433
		0.847687	1.48405	2.32509	0.93164	2.37362	0.938394	1.64105	1.74526	1.4131
		2.11204	1.69307	2.91811	1.19556	1.43566	1.41778	1.11629	1.60958	1.40131
		1.39632	1.70823	1.91805	1.27804	1.66099	1.24376	1.31867	1.14914	0.833536
		0.327693	2.46941	3.32714	1.53517	2.3108	1.38428	1.5123	1.01068	0.803174
		2.51732	1.37321	3.60729	1.65635	1.62946	1.5182	1.39853	1.43822	0.455615
		1.85652	1.98295	2.43134	1.94705	2.01508	1.16089	1.29132	1.88426	1.68085
		1.30222	1.62861	1.94318	1.90756	2.0383	0.845959	1.06251	2.56988	0.893989
		1.89792	1.18857	2.40901	0.941392	1.55134	1.35515	2.77464	1.29349	0.89834
		1.5066	2.23158	3.275	1.10733	1.53333	1.38149	2.40072	1.39515	0.814393
		0.828365	1.10915	3.25743	1.2682	1.71337	1.0295	1.85876	1.89478	1.87706
		1.68744	1.63247	3.26386	1.31298	2.23108	1.39391	1.92374	1.70129	0.972239
		0.859476	1.9025	2.62627	0.952735	1.87103	2.07053	1.59356	1.68432	0.851946
		1.70062	1.46919	1.98433	0.646478	2.00908	1.72379	0.99076	1.47404	2.43748
		1.80665	2.05186	1.95725	0.81651	1.89761	0.880901	2.42207	1.3772	1.26434
		1.34303	1.88623	1.31365	0.809798	1.44957	1.48231	2.40537	1.84013	1.912
		1.37537	1.5582	1.51695	0.867199	1.71543	1.29531	2.04877	1.52133	0.975676
		1.42089	2.16658	0.895902	1.05853	1.84937	0.349036	1.32805	2.24782	1.35637
		0.96332	2.09056	1.63236	0.720658	1.10987	1.795	2.12431	1.57175	1.14373
		1.77613	1.23029	0.940384	1.08119	1.57804	2.07893	2.22739	1.60963	0.878552
		1.26623	2.54455	2.25061	0.750356	1.65328	1.35542	1.93418	1.32115	1.14275
		0.498242	1.61013	1.0206	0.464619	1.48029	1.69231	1.77534	2.4287	1.34154
		0.988555	1.75617	0.997279	0.69856	1.3199	1.80141	1.89566	1.92459	1.55601
		1.71892	0.69893	3.11173	0.932976	1.4752	1.72161	2.20719	1.51281	1.57986
		1.23461	2.70337	1.01223	1.30637	1.75477	0.935174	1.90987	2.05263	0.582599
		1.4216	1.89679	0.622466	0.581967	1.57906	1.31857	1.48218	1.97771	1.83889
		1.95711	1.80052	1.52453	0.901811	1.40576	0.7471	2.30005	2.0896	1.18555
		1.92531	1.4657	1.77751	0.830519	1.50554	1.24626	1.76564	1.3184	1.27837
		1.16192	2.64147	1.36797	0.968538	1.53834	0.980315	1.40465	1.47281	2.31514
		1.80919	1.94986	1.3972	0.961831	1.14383	1.22043	1.41289	1.32106	0.848056
		1.18319	1.11489	2.06774	1.16079	1.38023	2.16725	1.94843	1.89293	0.787017
		1.22766	2.65835	1.39579	0.686549	1.93423	1.2947	0.756479	1.27217	1.20991
		1.68218	1.36668	1.36893	0.569559	1.6989	0.932533	1.09154	1.3862	0.556037
		0.90211	1.65741	1.91565	0.785005	1.23984	2.96618	1.40903	1.9286	1.1893
		2.32717	1.58256	1.60469	0.599311	1.52374	2.55239	1.57004	1.34116	1.65125
		1.41778	0.919356	2.32003	1.15465	2.04446	0.776697	1.84621	1.36504	1.03966
		1.5766	1.15936	1.831	1.06485	1.48742	1.09924	1.72195	1.39214	1.43873
		1.59629	1.37751	1.92785	0.897889	1.77835	0.47844	1.81569	2.12668	1.25414
		0.403635	2.03418	1.81943	1.12458	1.10504	1.11749	2.05517	1.45052	1.41839
		1.21289	1.97258	1.9992	1.25732	1.76913	1.58848	1.18343	2.38198	1.77058
		0.500992	2.07388	1.85736	0.971653	2.37856	1.86102	1.44098	5.03966	1.27603
		0.495238	1.30534	2.62785	0.888906	1.96828	1.16522	1.72999	2.38211	1.68725
		1.72142	2.90226	1.3881	0.608476	2.27738	1.17355	1.17222	3.77827	1.36046
		1.32992	2.40585	1.80845	1.10389	2.00368	1.27551	1.93093	3.42747	1.1442
		1.12205	1.63395	1.8293	1.03024	1.74627	1.79222	1.52915	2.79907	0.934038
		0.372983	2.20215	1.39292	0.572228	1.64641	1.03548	1.84425	2.62035	1.07981
		1.44972	1.77531	1.17794	0.85998	1.82501	1.38409	1.89519	2.64587	1.05262
		1.2015	2.71619	3.98315	0.800708	2.43222	1.07366	1.73123	3.54202	1.34226
		0.664678	2.72411	1.93781	0.74285	1.46723	1.20635	1.36583	3.15442	0.90697
		0.716592	3.24382	3.27948	1.50131	1.87739	1.57001	1.54516	2.61804	0.882662
		0.66528	1.73735	2.83209	0.549073	1.16854	0.665379	1.39485	2.99611	1.44531
		0.235227	2.25011	2.97235	1.11993	1.98466	1.23794	1.73662	3.12718	1.06678
		1.02376	1.31109	2.20147	1.01011	1.74312	1.50829	2.50511	3.65356	0.865105
		0.297125	3.46992	2.74921	1.04867	1.30591	1.22851	1.52098	3.95668	1.64514
		0.284073	1.25039	2.47458	0.916636	2.22695	1.6023	0.891146	1.44425	0.960976
		0.307253	3.43738	0.97577	1.05645	1.17712	1.0601	0.990338	0.510932	0.934584
		1.2848	2.60995	2.33869	1.51185	2.12585	0.846918	0.855832	2.26383	1.23388
		0.816592	2.07898	3.67058	0.86528	1.04142	1.57815	0.499642	1.49402	1.47664
		0.281059	3.03862	2.82525	1.04456	2.0089	0.184969	1.20148	2.31427	2.00411
		0.261064	1.30891	1.7999	0.865294	1.18721	1.30231	0.840474	1.65122	1.10685
		1.29079	2.02704	1.89498	1.2182	1.98738	0.973433	1.00585	1.74018	0.512617
		1.31941	2.20353	2.81659	0.967511	1.6353	1.21177	0.736925	4.41937	0.468281
		1.29074	2.35215	2.41084	0.874599	1.65537	1.33023	1.3965	2.56443	1.68205
		1.66924	2.7261	2.00161	1.39433	1.63128	1.85236	0.933191	2.72239	1.52896
		1.31073	1.40968	2.11371	1.31928	1.12786	0.940277	0.722713	2.19333	1.46454
		1.27611	1.77708	1.36095	0.739912	2.80719	1.01052	1.24908	1.50143	0.749576
		0.74755	1.7481	1.39604	1.06466	2.03271	0.265487	2.14243	4.377	0.414519
		0.765056	2.15166	1.79509	0.932717	1.96917	1.68189	1.44942	3.32869	0.437979
		1.16819	2.1477	0.85392	0.420697	1.84441	1.70317	1.30164	2.58873	0.425715
		1.65234	2.67828	2.6078	0.904599	1.56083	1.25403	1.0449	0.760233	0.782732
		1.6612	1.77043	2.48323	0.837384	1.92398	0.935826	1.74299	4.00064	0.949774
		1.50446	1.35501	1.60204	0.936599	2.9054	1.82331	0.6373	3.20479	0.693946
		1.6858	1.84891	1.38106	0.432284	2.18866	1.07759	1.36182	1.59902	1.28611
		1.00847	2.02206	1.84528	0.702151	2.07465	0.743152	1.86031	1.27136	1.91238
		0.241505	2.84038	1.98187	0.960839	2.60871	2.31557	1.19126	1.80312	1.4542
		1.30185	1.7265	1.04314	1.66489	1.55726	0.662109	0.724452	1.99337	1.01368
		1.77432	1.57701	1.37073	0.937654	1.6672	1.24133	1.52857	1.2907	0.652327
		2.59439	2.79883	1.39752	1.13473	1.60452	0.927459	1.5126	3.12465	0.85552
		1.22904	1.97793	1.44431	0.384538	1.25274	2.24648	1.59444	4.42003	0.942694
		0.831363	2.02461	2.08587	2.09307	1.82719	0.823835	0.926457	3.87481	1.11551
		1.19244	2.41845	1.24646	3.17225	1.73933	1.07495	1.25978	4.2663	0.940683
		1.40183	1.32496	1.97612	1.09624	2.19631	1.20964	0.677025	1.68382	1.46893
		1.02591	1.32513	1.66213	1.93944	1.4572	1.65592	0.624693	2.52755	0.634155
		1.41494	1.05551	1.33046	2.13334	1.11041	1.5394	1.06218	1.40808	0.982539
		1.26286	1.41312	3.42195	1.39904	1.48385	1.45532	1.20313	3.17995	1.06798
		0.886225	2.09152	2.30045	0.525173	2.2692	1.68714	1.81675	4.00123	0.727952
		1.36499	2.02664	0.991254	1.32564	1.81167	1.60097	0.91673	1.4103	1.01299
		1.6998	3.55579	1.7705	0.8949	2.42921	2.09943	0.804968	1.41189	0.81959
		1.20036	2.8209	1.96974	1.0093	2.00363	0.864118	0.968025	1.02452	1.288
		0.80135	2.13189	3.68041	1.55489	1.4079	0.658617	1.30427	1.03075	0.516922
		1.14221	1.88666	2.50375	1.53754	1.95827	1.50925	0.867428	2.24475	0.324412
		1.32361	2.49618	1.27392	1.00181	2.35673	0.939921	0.691567	2.05916	0.317218
		0.377196	1.51097	2.05314	1.46841	1.72972	0.921878	0.500974	2.95698	0.607877
		1.53495	1.8458	1.44442	1.70387	1.63375	0.310499	1.68216	1.93064	0.854813
		1.23646	1.67189	2.36201	1.10489	1.63503	1.94069	0.613193	2.20518	0.673119
		1.31385	1.96912	1.45923	0.751429	1.80221	1.77157	0.738122	2.24661	0.340584
		1.24352	2.52237	2.07571	1.22348	2.35513	2.13276	0.85233	2.09135	1.05204
		1.06741	2.02755	1.14483	1.58531	2.22789	1.69555	2.00755	1.76588	1.59248
		1.00454	1.90368	2.72891	1.15674	1.19141	1.59093	1.72928	1.16553	1.31807
		1.02456	1.77809	2.15991	1.13127	2.17722	1.47446	0.807357	2.04843	0.500471
		1.11476	2.07789	1.92617	2.14316	1.26315	1.88782	0.559767	1.96485	1.34675
		1.8816	1.82062	1.83295	2.05938	1.44719	1.15498	1.39343	0.724677	0.87515
		1.80502	3.19918	1.43883	1.46826	2.61058	0.460275	1.49228	2.38477	0.828785
		1.25761	1.236	2.26566	1.47219	1.41316	1.04702	0.692492	2.10431	1.5274
		0.647387	1.93774	1.53615	1.16208	1.84831	0.994162	0.912445	0.628811	1.06855
		1.4972	1.60179	2.43813	1.04396	1.86255	0.414472	0.858013	1.44605	1.15905
		1.73604	1.13448	3.5111	3.47346	1.25375	0.861696	1.18491	1.34306	1.81255
		1.22833	2.39603	2.39356	0.98844	1.67573	1.34682	0.612108	1.38626	0.745914
		1.39391	0.721359	1.39839	1.51463	2.55891	0.839253	1.52002	0.830962	1.36637
		1.97462	1.55049	1.9828	1.44229	2.12198	1.40446	0.875125	1.52184	0.840042
		1.9425	2.01611	2.65358	1.6911	1.56429	1.94626	1.39734	1.54468	1.91691
		2.11974	1.62032	1.99123	2.5528	1.26023	1.5476	0.746035	1.08788	0.643787
		1.86724	1.47169	0.940346	1.25883	2.04132	1.30252	0.923974	1.34762	0.889272
		2.1761	0.850883	1.28581	1.46406	2.27248	0.65928	0.513253	1.85172	1.87815
		1.92824	1.40568	3.21135	1.76807	2.56174	1.01174	1.27933	1.4044	1.7762
		1.81943	1.79333	1.78531	1.39513	1.80984	0.82275	1.36255	1.1275	1.48345
		0.863028	1.66333	1.02151	0.989679	1.46171	0.859524	1.78468	1.26586	1.10492
		2.03186	2.13788	0.818053	0.78025	2.14014	1.71812	1.79068	0.834055	1.5984
		0.534724	2.23953	1.044	1.37765	1.89403	1.72306	1.46674	1.44098	1.15989
		1.51992	1.85039	0.893042	0.946474	1.99937	0.821423	0.934514	2.02698	1.17623
		1.10278	1.89003	1.19073	2.01402	1.91449	1.82094	0.950159	1.35237	1.2436
		1.15715	1.49275	1.17165	2.06892	1.79872	1.59293	2.11663	1.7296	1.21837
		1.03061	1.88625	1.8275	1.27468	1.61927	1.06269	0.691563	2.31746	1.64686
		1.68735	2.46015	1.49283	2.28339	2.11887	1.58836	0.182198	2.77793	1.71647
		1.98124	1.60377	2.23882	1.20526	1.73388	1.25954	0.186021	1.34862	1.72056
		2.03175	1.91253	2.20477	1.71784	1.44631	0.35512	1.42779	1.87075	1.14385
		1.83836	1.59024	1.68459	0.966886	1.52086	1.00508	1.58775	0.573356	0.944744
		1.13419	1.35418	1.15424	0.689888	1.2516	2.13114	0.712129	1.26073	1.42637
		1.06015	2.79138	2.08385	1.98741	1.9133	1.38814	1.35829	1.11504	1.1093
		1.499	2.32876	3.26341	0.985692	2.21957	2.51469	0.793367	0.463689	0.940559
		1.65078	2.20382	1.11946	0.81388	1.21269	1.4906	1.08418	2.13389	1.23881
		0.856743	2.53591	1.1957	1.16124	2.65772	1.29756	0.497726	1.31989	1.66195
		1.00924	1.91563	1.47776	1.74179	1.87437	1.31989	0.294873	1.17685	0.705499
		1.46907	2.5547	1.51306	0.779421	1.75844	1.298	0.991852	1.17468	0.596981
		0.796961	2.35211	1.14182	1.58704	1.38287	1.81994	2.49374	1.39962	1.72931
		1.22631	1.83657	1.2286	1.36749	1.35415	0.940904	0.545766	1.11175	1.72093
		0.704767	2.38452	1.75407	0.849767	1.71129	1.61417	1.59404	1.28947	1.26439
		2.35447	1.84535	2.23263	2.01349	1.37237	1.74319	1.44524	1.857	1.20851
		1.22282	1.44467	1.9316	1.02568	3.03361	0.475644	1.98484	1.8564	0.664683
		1.76503	1.50149	1.54775	0.851662	2.15646	2.65771	1.52109	2.2316	0.565169
		1.49865	2.0923	1.64417	2.79601	1.58631	1.47769	1.63512	2.12791	0.464377
		1.26419	1.95555	1.92292	1.26173	1.92858	2.58666	0.871633	1.78489	0.888195
		1.75561	3.04785	2.33143	0.870534	1.36274	1.55813	1.09041	1.6043	1.19995
		0.917446	1.44458	2.07542	0.779578	2.33847	1.80151	1.38529	1.74544	1.18385
		0.848686	1.98011	1.13898	1.58442	2.15108	2.01623	1.65601	3.49771	1.34096
		1.15733	1.37979	1.71949	1.01531	2.00942	1.89196	2.55823	3.53369	0.924489
		0.499553	1.5535	1.77642	0.632719	1.97988	0.627046	0.6678	1.5402	0.826943
		1.63123	1.2976	1.64304	0.84919	2.13332	1.76281	1.02483	2.57438	0.736818
		2.14725	1.06793	1.92281	1.00443	1.47797	1.72515	1.06589	0.866773	1.16461
		2.45586	2.99783	1.55561	1.44418	1.37054	2.16252	0.952836	0.962673	1.82868
		0.911221	1.91902	1.36037	1.05161	2.18062	1.42444	1.4243	2.40403	1.59935
		2.13078	2.69231	1.2096	1.40577	1.77451	1.02028	1.91084	1.61659	0.992184
		1.6718	2.04635	1.84294	0.323099	2.21602	1.14891	1.14569	2.39764	1.8706
		2.12086	1.36136	0.990145	0.999862	2.26574	1.26253	2.53697	1.42462	0.97318
		1.32454	2.29166	1.43707	1.0974	1.86028	0.169685	1.60887	2.60561	1.69671
		1.62994	2.16062	2.82223	2.18415	2.07765	1.32696	1.62265	2.16684	1.22064
		2.1145	3.20088	2.15162	2.04657	2.31255	1.41837	2.4311	2.26768	2.06148
		0.816687	2.49294	1.80954	1.42456	2.07813	1.58988	2.71561	2.08408	1.40158
		1.39152	2.26146	1.1202	1.18355	1.69753	0.878779	1.93499	2.13003	1.98878
		2.2071	2.16868	1.99525	1.56886	1.64675	1.00626	0.985679	1.94074	1.98995
		2.282	1.73908	1.5193	1.42266	2.60984	1.3016	1.36204	1.69678	1.22124
		1.23841	3.14982	3.03118	0.839011	2.40229	0.592055	1.62332	2.12082	0.652794
		1.64838	2.25839	2.67519	1.07397	1.28456	1.31782	1.8805	2.19043	1.47769
		2.42017	2.00301	1.81531	1.21514	3.3681	0.850032	2.17542	2.36245	2.07589
		0.556936	2.22586	1.23933	1.12313	1.61669	2.4327	1.18038	1.5355	1.44133
		2.26559	2.57683	1.02213	1.20123	2.34851	1.57497	1.51458	1.68884	1.36013
		1.71054	2.2184	2.82033	1.29072	1.32766	1.06903	1.52791	1.68657	0.580253
		1.2213	3.32305	1.8437	2.28014	1.99121	1.21403	1.64801	1.69174	0.630075
		1.81603	1.67984	3.41351	2.39581	1.74686	0.986577	1.97895	2.34491	1.49897
		1.62924	1.99094	2.3478	0.528173	2.12242	0.963774	2.13705	1.84011	1.15752
		0.219506	4.50555	3.85532	1.48148	2.02074	1.12525	2.0674	2.23089	1.78483
		2.1141	2.78715	1.07748	0.677986	1.94834	0.702151	1.07427	1.90098	1.68971
		1.33737	1.59918	1.3999	1.61967	1.55137	2.26126	1.61636	3.37524	1.17123
		1.09172	2.21744	4.19014	1.25773	2.1073	2.51511	1.61254	0.670322	2.1879
		1.88566	1.9235	2.21914	1.02357	2.54167	1.59068	0.301235	1.47822	1.42755
		1.21802	1.23072	1.87674	1.7095	1.56786	1.63072	1.22799	1.51486	1.01214
		1.64217	1.52487	0.855374	1.96127	1.55712	0.882688	1.03471	1.28592	1.27118
		0.435971	1.81972	1.05934	1.17659	1.80296	0.979378	1.37699	1.34359	0.96411
		1.23352	2.15662	1.45666	0.960016	2.09908	1.06498	1.9398	1.81217	1.97649
		1.0715	2.07963	1.42222	1.34929	1.47176	1.75719	1.54936	1.45509	1.84863
		1.55625	2.36882	1.20733	0.612821	2.52008	1.08148	1.51097	1.74814	1.28231
		0.631944	2.42926	1.73624	0.551548	1.40628	1.7297	1.45745	2.07289	1.78286
		1.51386	1.27368	2.51677	0.574622	2.12847	0.844316	1.43016	1.23959	1.34057
		0.975805	1.62058	2.19394	1.32567	2.04235	1.48273	1.47299	1.85047	1.82088
		1.30102	1.56206	2.90091	0.90314	1.83227	2.40222	1.07484	2.30027	2.97386
		0.541783	1.23035	2.25128	1.18216	3.68448	0.602916	1.51093	1.59141	1.22117
		1.1946	1.83622	1.43381	0.582005	2.05524	1.21953	1.32324	2.08346	1.04223
		0.305254	1.78081	1.64434	0.661994	2.7353	0.960694	1.5197	2.5034	2.41594
		1.27205	2.77249	1.88157	0.994648	3.6332	0.86668	1.94724	1.99043	1.58784
		2.42765	1.7579	1.16205	1.23627	1.86454	1.99801	1.93553	1.87091	1.43756
		1.28436	1.79188	1.43302	0.987755	2.01447	1.1333	1.60339	2.80582	0.444396
		0.954907	2.21664	1.34547	0.972254	2.70723	1.18135	0.577206	2.18209	1.56468
		0.900186	1.65332	1.53941	1.13068	2.55284	0.854976	1.35447	1.53075	0.821088
		0.796738	1.63474	1.73519	1.05004	2.99181	1.87764	1.63541	0.664642	1.03403
		0.375716	1.55545	1.66811	1.03313	1.84322	0.847903	0.959929	1.2526	1.10362
		1.48085	1.41296	2.05956	0.723218	3.17381	0.600469	0.654339	1.80915	0.777127
		1.98144	3.65276	1.04951	1.70737	2.13311	1.53776	1.1113	1.4756	1.74066
		0.959716	2.3025	0.990522	0.581487	1.7885	1.29646	0.77755	3.23984	1.3995
		2.00241	1.31566	1.62805	0.993143	1.42225	0.800393	1.65587	1.2951	1.74576
		1.58027	1.23559	1.52077	1.28682	0.711765	1.07252	1.81519	1.66383	0.758493
		2.59851	2.02455	1.87718	1.36585	1.70077	1.28501	1.08401	2.22767	0.99967
		1.09245	1.94045	1.87249	0.845246	1.59076	1.08175	0.843836	2.03043	2.31063
		1.30329	1.80351	1.35665	1.26287	1.58004	1.61721	1.40891	2.1045	2.43833
		1.2922	1.59488	1.35783	1.34023	2.71388	0.543811	1.69349	1.74644	1.60078
		1.11425	2.82766	1.39954	0.828685	1.18533	1.51878	1.73755	2.19122	1.74104
		1.42137	1.72829	1.1112	1.65619	1.34394	1.20617	1.4503	1.6689	0.386423
		1.9838	3.26318	1.47074	0.841311	1.46862	1.40887	1.42554	2.00007	0.94305
		2.39545	2.16628	1.50183	1.12294	1.83786	0.721595	1.95192	2.04459	2.07764
		0.681275	1.45522	1.23729	1.64626	1.81586	1.25199	1.55671	1.9828	1.96166
		1.56164	1.45156	1.39912	1.18455	1.26998	0.339913	2.30515	1.78518	1.16665
		1.27946	2.1929	1.3515	1.04254	3.15824	1.28838	1.61217	2.04092	1.15773
		1.14286	2.05547	1.53249	1.2503	1.76287	0.909645	1.77845	1.10619	1.62918
		1.13654	2.54444	1.59298	1.79022	1.6616	1.41323	1.61878	1.46637	0.567235
		0.66926	2.25171	2.08807	1.31977	1.38763	1.45578	1.92855	2.38459	2.29589
		1.17499	2.41194	1.50072	1.75846	1.25433	1.22627	1.48985	2.3958	1.53025
		0.996683	0.863461	2.38181	1.13889	2.04886	1.24588	1.43582	1.67808	1.70335
		0.551225	1.98113	1.95883	0.995702	1.22787	1.53288	1.6379	1.42859	1.71901
		2.66239	3.12903	1.04009	2.31237	2.79359	1.26757	0.887923	2.28956	0.845058
		1.92009	1.73391	1.35067	1.17003	3.75728	1.3116	2.37077	1.28503	1.22161
		1.19627	1.81839	1.6619	1.52423	2.4735	1.48254	0.739859	2.04804	2.23626
		1.4385	2.56946	1.55294	0.926823	2.11726	1.38081	1.2246	2.17092	2.76797
		2.52407	1.59971	0.964973	2.73113	3.67103	1.35119	1.52662	2.18504	1.47933
		2.12998	3.0219	1.13285	1.57518	1.7883	1.1966	1.08133	1.00006	1.25794
		1.86941	1.69257	1.35865	0.818996	1.32119	1.18417	1.56695	1.36512	2.01437
		1.17978	1.23344	1.06076	1.24959	2.15076	1.31541	0.708444	2.02218	1.28496
		1.37018	1.37827	1.51774	1.3373	1.8691	1.7917	1.28374	2.80471	2.31897
		1.56444	1.41789	1.21093	1.47063	2.1254	1.64757	0.806201	1.92506	1.38298
		2.05775	1.45587	1.04017	1.34247	1.54021	1.5105	1.51903	1.45222	1.05916
		2.24844	2.41255	1.08195	1.42787	2.43716	2.79162	0.557882	1.28613	1.59275
		1.3356	2.36419	1.74723	1.49759	1.83238	1.68986	1.02575	2.35932	0.825022
		1.46511	3.28636	1.06508	1.30666	1.50013	1.05794	0.607606	2.24526	0.582594
		2.4976	2.80078	0.730181	0.901326	1.66777	1.73565	1.87264	2.37865	1.33048
		2.41395	1.59177	1.68244	1.87691	2.01779	1.28423	1.59193	2.0773	1.38315
		1.75304	1.7869	1.49539	1.25408	1.72866	0.642519	1.33573	2.11393	1.42106
		1.01419	1.42407	1.63345	0.65592	2.0173	1.1128	1.26215	2.62437	1.87279
		1.45666	1.46798	1.68742	0.875915	2.45729	1.29164	1.15815	2.00589	1.78338
		1.28255	2.66581	1.64903	1.1213	1.97626	0.879224	1.54896	2.07728	0.901967
		0.821064	1.4474	2.52021	1.06986	1.74059	1.16786	1.67502	1.08618	0.905866
		1.42389	2.269	1.0881	0.853157	1.81461	1.33764	1.3915	3.13443	1.15114
		1.26393	1.04137	1.34295	0.892978	2.22683	1.08291	1.88854	1.50692	1.98249
		1.45549	1.97476	1.38339	1.78973	2.46011	1.01722	1.92324	2.02872	1.35658
		1.17357	1.11391	1.53736	0.644204	3.45482	0.80179	2.0368	1.82241	1.16915
		0.925591	1.95635	2.20495	1.90229	1.75048	0.861403	1.42973	2.01172	1.73064
		1.98183	2.08161	1.76056	1.33716	2.59088	0.885911	1.4122	1.48983	0.852906
		1.77011	1.1114	1.88057	2.75189	2.36228	1.06338	0.99545	2.43445	1.84674
		1.39022	1.75604	1.75135	1.226	2.21155	0.847206	2.28534	1.66062	2.59148
		1.4172	2.34829	1.87218	1.17715	1.67019	1.0627	0.490356	1.71255	1.34372
		1.01671	1.64647	1.13955	1.19654	2.03018	1.47034	0.932938	2.5612	1.37971
		0.515206	1.82985	1.90921	1.06129	1.21241	0.556544	1.31376	3.01216	2.0304
		1.17827	2.15667	2.43053	0.664791	1.30449	0.572424	1.57581	1.96695	1.42275
		1.07005	1.76781	1.53497	1.41224	1.25163	1.38154	1.41545	2.34258	1.33664
		0.897236	2.35723	2.04457	0.994627	2.18791	0.979013	1.17264	2.03484	2.513
		1.3938	0.943824	2.66424	1.3056	2.86583	1.27064	1.24826	1.83172	1.4791
		0.501435	1.49889	1.15953	1.04341	1.94145	1.53524	0.995172	1.88459	1.10405
		0.56973	1.3565	1.60235	1.36938	1.04997	0.504385	1.0011	1.23365	1.39941
		0.838708	4.40258	1.10227	0.598276	1.66775	1.39138	1.11235	1.53693	1.08302
		1.75713	3.07086	1.83294	1.31564	1.51649	1.25896	0.585655	2.05596	1.69885
		1.10418	2.45197	1.33015	1.12366	2.1394	1.23959	0.963068	1.62085	1.45086
		1.50715	1.54627	1.77831	0.791697	1.33616	1.26075	1.03197	1.3998	1.59655
		1.90734	2.50962	1.73627	1.21575	1.53964	0.899248	1.091	1.53835	1.26634
		1.1271	1.83941	1.89206	0.88497	1.08078	1.48926	1.25778	1.86945	1.90184
		1.95444	1.42755	1.88726	1.62691	1.10309	1.52622	0.626703	2.31824	0.997921
		1.22873	1.66999	1.9461	2.18674	1.54762	0.305291	1.56433	1.47412	1.02775
		1.3639	1.97746	1.31865	0.819011	1.13455	0.843151	1.16357	2.01205	0.916924
		1.71313	1.61978	1.88963	0.521645	1.08667	1.30951	0.962369	1.5856	0.794893
		0.935546	2.24009	2.39622	1.55015	2.07366	1.37372	1.05912	2.02965	1.41238
		1.11455	2.00292	1.76083	0.231859	1.32308	1.7482	1.78892	2.67729	1.31281
		1.07795	1.69534	1.15037	1.36447	1.97313	1.29702	1.3196	2.10766	1.28777
		2.22087	1.72678	1.75484	0.622421	2.45432	0.904138	1.27036	2.12838	1.33261
		0.932139	1.6759	1.80602	0.88796	1.23003	1.62027	0.42499	2.154	1.40067
		1.82776	2.49798	1.38185	1.42267	2.20936	1.16235	1.2289	3.65954	1.63267
		1.16098	1.27193	1.75133	1.57524	1.69126	1.43865	0.67127	1.88586	1.12784
		0.797599	1.91508	1.39146	1.26341	1.82019	1.43246	1.5713	3.30271	1.01458
		1.40549	2.11536	2.10325	2.50493	1.7501	1.42736	0.677361	2.61144	0.806237
		0.811182	1.81057	1.74631	0.990985	1.66443	1.3023	1.0957	2.14902	0.805755
		0.497807	2.31406	0.712192	1.58242	2.1233	0.724698	0.803045	2.47036	2.14711
		1.08753	1.7527	1.32821	0.93051	1.00212	1.35591	0.658154	1.92715	1.10686
		1.76934	2.80652	1.29101	1.73635	3.03382	1.16668	1.24699	2.84668	0.810466
		0.814589	2.40179	1.17231	2.06225	2.1048	1.88311	0.806947	2.30143	0.70062
		0.533989	2.88695	1.13903	2.44535	2.93571	1.64616	1.36353	2.64678	0.964748
		0.742829	2.35475	1.97102	1.52939	1.79703	1.51592	1.19425	2.22783	1.02035
		1.45688	1.93483	0.875284	1.19944	2.93516	2.44076	1.18578	2.01278	0.930285
		1.79638	4.08881	1.1965	0.894672	3.44405	1.59545	1.45731	2.46639	1.25042
		1.51858	1.63761	1.32709	0.706004	2.56562	1.29751	0.678759	1.61606	0.740632
		0.704614	2.90882	1.04126	0.545518	1.50658	1.12838	1.52554	1.94477	0.792748
		0.81269	2.96961	0.94673	1.83818	2.32507	0.349378	1.32491	2.64803	1.55888
		0.421115	2.4965	2.27565	1.09984	1.98006	1.55358	1.26983	1.39505	0.899197
		2.19342	2.48177	2.77112	1.83234	2.95134	0.873603	1.8657	2.68264	1.71399
		1.45447	3.49508	1.53758	1.69609	1.91162	0.752538	0.977669	1.76035	1.23365
		1.62851	2.98044	1.35702	1.71378	0.787101	0.582791	1.96995	1.85336	1.84242
		1.04968	1.56095	1.41876	1.392	2.58096	0.983194	1.0564	2.31782	1.15337
		0.972746	2.48917	2.07572	2.41951	1.38484	0.704003	1.59099	1.75186	1.24548
		0.372428	1.97179	1.43412	1.12287	2.02342	0.684524	1.3547	1.58879	0.739775
		0.62574	1.59546	1.71618	1.82353	1.85806	1.02535	2.43209	2.09982	1.14952
		0.5955	1.19387	1.94487	1.40941	1.23995	0.820336	1.3483	1.22432	1.49349
		0.501393	3.1056	2.07355	1.41551	1.80533	0.840551	1.18811	2.74637	1.37326
		0.548654	3.30936	1.82228	1.26648	1.53855	0.761095	1.46446	1.51905	0.985057
		1.71947	3.53616	1.96612	1.77023	1.21438	0.640101	1.5712	1.89597	2.13258
		1.62038	4.69558	1.20366	1.16816	1.44209	0.999203	2.73543	1.36761	1.88594
		0.444271	2.39713	1.67084	1.57311	2.02574	1.18987	1.40258	2.30019	0.861783
		1.28107	2.55247	1.36594	1.27679	2.44473	1.53191	1.44672	2.45634	1.78322
		1.67821	2.65286	2.37458	1.93979	1.48001	1.16162	1.20972	1.37214	0.919361
		0.400117	2.54604	1.76915	0.986876	2.25772	1.07688	1.46269	1.99432	1.20255
		1.28197	3.95783	1.43739	1.57909	0.778621	0.721067	1.67966	2.5253	1.11281
		1.808	2.31116	2.29709	1.39183	1.83968	1.14979	1.64326	1.3634	1.33587
		2.38209	2.34874	2.09858	1.75313	1.11369	1.69747	1.0336	2.01824	1.00208
		1.287	2.32345	1.1358	2.2975	2.50131	1.11593	1.37011	1.66843	0.707312
		2.48415	2.15989	4.18608	1.35667	1.6386	0.965584	2.02085	1.96793	0.697997
		1.2318	1.25158	2.3136	1.715	1.12591	1.05106	0.619048	1.31698	0.486577
		1.22523	1.3692	1.02204	1.42151	2.92668	1.33262	1.32616	2.12932	0.889541
		1.64276	1.01151	4.47673	2.11837	1.84249	1.71473	1.52407	2.07641	1.18636
		1.32433	1.88138	1.28752	2.03901	1.76677	1.07844	1.54257	2.84117	1.49146
		0.898335	1.57333	2.68163	1.6483	1.71281	1.13238	1.06003	1.96993	2.009
		2.06113	1.08918	1.8011	2.42792	1.86964	2.53403	1.08075	2.20793	1.13926
		1.55905	2.57136	1.92968	1.60058	1.99476	1.14176	0.954646	2.64906	0.92586
		2.38345	2.24562	1.82627	2.15196	2.09191	1.46207	0.969589	1.96356	0.884081
		0.646036	1.57113	2.64496	1.45144	1.10984	0.938898	0.682769	1.85913	0.941453
		1.15717	3.11138	2.12826	1.01092	0.88216	0.946974	1.20064	2.56475	1.21541
		1.26594	1.5679	3.62819	0.70131	1.09918	0.927539	1.49515	2.18454	0.800139
		1.13051	2.48949	2.62161	1.76331		1.35914	0.774743	2.84426	0.267805
		0.62663	1.4797	3.06583	2.08529		1.07579	2.24502	1.72687	1.44449
		0.973152	2.15729	2.15187	2.01512		0.912107	1.41573	1.08273	1.58508
		1.52015	1.32431	1.70031	1.37197		1.22866	0.582437	1.91101	1.72925
		2.02942	2.19712	2.93297	1.4538		1.26881	1.94457	1.40411	1.28045
		2.61784	2.39028	1.96083	0.689957		1.0109	1.12148	1.81654	1.2377
		1.04876	1.16569	1.80865	0.434708		0.920203	1.51493	2.3626	1.4876
		0.900114	2.24866	1.89639	1.17178		0.790585	1.3113	1.7501	1.16597
		0.866193	1.97237	1.91724	1.68758		0.856962	0.449228	3.1211	0.567099
		2.02261	1.81872	1.96065	0.892437		0.77268	0.770229	1.51204	0.994292
		1.42904	1.41688	2.45193	1.7547		2.06982	0.663297	1.8142	1.40104
		1.25423	2.91018	3.41342	2.14748		1.44544	1.15867	2.00937	1.3954
		0.398455	1.56925	1.40943	1.06497		1.46934	2.26499	1.47014	0.903695
		0.975625	2.43016	1.68484	1.09223		1.39902	1.05017	2.17822	0.980641
		1.33177	2.22986	2.02191	2.73048		1.08759	1.40398	1.92077	1.20768
		1.50855	1.60714	3.41267	1.46613		2.00423	1.35719	1.64934	1.32695
		1.4591	1.30691	1.60621	1.39685		1.15454	0.694492	2.68855	1.49617
		1.63074	2.05743	2.54472	2.07574		1.4965	0.911928	2.25496	2.45676
		1.87056	1.70872	1.67543	1.59973		2.94906	2.06666	3.35166	1.33075
		1.44178	1.40718	2.46021	1.27998		1.63015	1.10466	1.75795	0.72998
		2.16749	1.51794	1.70342	1.41209		1.20425	2.22497	2.05364	1.77016
		1.06245	1.78459	2.89472	0.757517		1.29111	1.59379	2.57032	0.59378
		0.404245	1.6564	1.27763	1.15615		1.51664	1.47083	1.67287	1.28818
		1.99648	2.0089	1.66853	1.12542		1.48305	1.59489	2.46862	1.34172
		0.64112	2.43416	2.57089	0.845395		1.21702	1.92634	1.38134	0.825599
		1.47175	1.5333	1.73649	1.17776		0.701577	1.89571	2.14019	0.896226
		1.45421		2.56632	0.138352		0.99469	2.35299	1.81257	1.72334
		2.23949		1.00159	1.83515		1.55987	1.03099	2.53309	1.38463
		1.03897		1.54869	0.68157		1.46156	0.514602	2.91476	0.704179
		1.42861		1.16322	1.87502		1.37766	0.944587	2.16878	1.31701
		1.3099		2.47134	0.792766		2.6542	2.37784	2.07971	1.38789
		1.352		2.45204	1.1527		1.0184	1.25941	3.92283	1.92732
		1.63922		3.03559	0.374787		1.52315	0.475952	3.58935	2.49777
		1.59437		2.71302	0.714803		1.38123	2.09613	2.80025	1.45434
		0.949332		3.29163	1.18806		2.145	0.87139	2.21677	1.46077
		0.655872		2.02326	0.30912		1.78525	1.93014	3.7398	1.72735
		0.354655		2.51728	1.61708		1.3	1.48785	2.62686	0.982565
		1.82856		1.54037	0.443984		1.70683	1.923	3.37499	0.987353
		2.39634		2.70471	1.25948		1.72723	1.96317	2.66917	0.959131
		2.31545		1.32779	1.63837		2.14806	1.71898	3.15272	1.11515
		1.14903		0.811874	1.74528		1.83213	1.40989	2.80153	1.29693
		1.62847		3.85737	2.48679		1.90116	1.50142	2.57573	1.23521
		1.4161		2.259	2.48041		1.86531	1.79736	2.23975	1.84178
		1.1459		1.60097	1.11383		1.91407	0.691739		1.29398
		1.06171		2.22643	0.63016		2.36323	1.52973		1.84953
		1.41098		2.50932	0.912428		1.4186	0.937583		1.74577
		1.37611		2.50931	0.733594		0.879025	0.881291		1.12217
		1.28837		2.69711	0.826678		1.57303	1.17126		1.79961
		1.21809		2.37971	0.899217		1.05355	1.29019		1.14909
		1.03534		1.69527	1.88297		0.861128	0.415527		1.14185
		0.692799		1.60438	1.55773		2.23591	0.796168		1.73215
		1.06942		1.823	1.50052		2.21864	1.74762		1.81653
		1.68468		2.38969	0.252396		1.9511	1.05967		1.35724
		0.533488		3.02015	0.884787		1.10292	1.3954		1.68289
		1.24419		2.12702	2.43654		2.00029	0.962437		0.831194
		0.867376		2.72328	1.5		1.82444	1.04861		1.81586
		0.441947		2.10948	1.69336		1.89813	1.87952		0.937993
		0.729854		2.5702	0.958629		1.68592	0.874529		1.711
		0.73572		1.76809	1.71208		1.91984	1.00088		1.43891
		1.31073		4.52063	0.66751		2.07756	1.36828		1.40937
		1.5473		1.22485	1.82463		2.23344	0.953682		2.43253
		1.06831		1.64523	0.973522		0.92234	1.87171		2.21068
		1.36794		2.50623	1.10611		1.9977	0.912788		1.7118
		1.53122		2.08774	1.56589		1.40732	1.71816		1.15532
		1.04976		2.97776	0.846486		1.86373	1.5403		1.45606
		0.520609		2.11962	0.985933		0.955075	1.87821		1.67464
		0.690448		1.54981	1.37027		0.293366	1.23012		1.71315
		2.23469		2.32999	1.6899		1.15586	1.57825		0.994192
		1.42245		1.44056	1.65179		1.85377	0.998259		0.961924
		0.626065		2.11787	2.28016		2.00394	1.04776		1.22959
		1.73191		1.59898	0.505784		1.59155	0.905445		1.99876
		1.87767		1.15729	1.28903		1.86851	1.10633		1.50262
		0.917628		1.57031	1.01163		1.81963	1.99013		1.45754
		1.3749		2.24533	1.95237		1.41699	0.586524		0.863029
		0.908331		2.08463	1.02984		1.61812	0.896221		1.84112
		1.13382		1.96686	2.11831		1.6999	1.33079		2.16551
		1.97814		2.20967	1.67307		1.53741	0.818112		1.22228
		2.14386		2.13389	2.19769		2.29565	1.79377		1.82809
		2.63989		1.95871	1.55143		2.00345	2.23856		0.950761
		1.43628		1.41404	1.32404		1.15278	0.598303		1.48402
		1.04941		1.63055	2.30517		0.906634	1.16484		1.93232
		1.36977		3.10915	2.3702		1.52883	0.818364		1.75736
		0.601785		2.37145	1.87169		2.04947	1.95111		2.64902
		2.28304		2.05605	0.669983		1.07361	1.29835		2.21233
		1.5393		3.19048	1.33751		1.21067	2.46987		2.38645
		2.04252		2.41167	1.02763		0.744106	1.89715		2.12789
		2.27189		2.66533	1.35638		1.17109	2.16255		1.47498
		1.54109		2.06449	1.16976		1.57581	1.25451		0.891533
		1.82752		0.708919	2.01761		1.45947	1.47525		2.15408
		2.30727		2.1396	1.81465		1.29882	0.89063		1.52811
		0.885515		1.54463	0.99222		1.43671	1.48751		0.533966
		0.818881		3.08766	0.472525		1.14966	1.41738		1.45634
		0.522019		1.06896	1.36692		1.00605	0.499242		0.288314
		0.490585		1.56021	0.615503		1.24633	2.44595		0.750557
		1.55293		2.79246	1.31324		1.11975	1.11892		1.92395
		1.42711		2.10238	1.12724			0.864303		1.4125
		1.40959		2.31767	0.890525			0.983919		0.846141
		2.27256		1.3484	1.38974			1.06634		1.90573
		1.06275		2.18771	0.557386			1.3232		1.47985
		1.36953		2.30795	2.54212			1.62549		1.063
		0.650226		1.21886				1.20293		0.960662
		2.14562		1.66972				0.84482		0.698841
		2.46878		1.88351				1.71389		0.829541
		1.39708		0.897464				1.34761		0.415637
		1.49399		1.56307				1.06457		0.859395
		1.12933		2.86983				1.09329		1.02504
		1.11551		1.61347				1.5757		1.02982
		0.789065		1.42734				1.26016		0.423041
		1.55948		2.70579				1.56641		0.716453
		0.755058		1.3762				1.33765		0.443064
		1.7217		3.06278				0.959007		0.808248
		2.52411		1.87864				1.56297		1.30494
		1.11994		2.45795				1.33755		0.712909
		1.76601		1.4025				1.26971		0.6672
		1.21881		2.34602				2.01976		1.22045
		1.39697		2.27495				0.833509		1.09784
		1.76558		2.37609				1.36704		1.07084
		1.2377						1.70483		0.636502
		1.44412						1.46206		0.664269
		1.59105						0.906617		0.905805
		1.42626						1.68045		1.0903
		0.633614						1.54966		1.17445
		1.84608						1.74281		0.960815
		0.735314						1.12043		0.872614
		0.529545						0.469177		1.71737
		1.01266						1.9763		0.932096
		1.28068						0.623023		1.75814
		1.84658						0.748533		2.48237
		1.93851						0.575657		1.41894
		1.69333						1.26649		1.31334
		1.89885						0.790497		1.01273
		1.26362						1.19265		1.31811
		1.94074						0.930766		0.912305
		0.757205						1.07639		0.633346
		1.47022						0.540567		0.750348
								0.723153		0.180511
								1.51603		1.69697
								1.18506		0.726526
										1.24314
										0.927888
										0.653681
										0.877031
										0.987722

## Sheet: Fig. 2c
	WT					cyp20-3-1					cyp20-3-2
	Control	ABA	OPDA	Sulfate	CLE25	Control	ABA	OPDA	Sulfate	CLE25	Control	ABA	OPDA	Sulfate	CLE25		Tukey's multiple comparisons test	P Value
	3.39	2.825	2.599	3.277	3.842	4.07	3.96	3.5	3.28	2.83	4.41	3.05	4.41	2.94	2.825		WT (Control) vs. WT (ABA)	<0.0001
	2.938	3.051	3.164	2.6	2.83	3.84	3.28	3.73	2.37	2.26	3.5	3.28	3.62	3.5	3.164		WT (Control) vs. WT (OPDA)	<0.0001
	3.164	2.373	3.051	2.83	2.49	4.29	2.6	3.62	3.16	1.92	4.41	3.28	3.73	2.94	2.373		WT (Control) vs. WT (sulfate)	<0.0001
	3.277	2.599	2.825	3.73	2.83	3.73	3.16	3.16	3.5	2.37	3.28	2.83	3.28	3.28	2.373		WT (Control) vs. WT (CLE25)	<0.0001
	3.616	2.26	1.921	3.39	2.15	4.63	2.83	4.18	3.05	2.83	5.09	2.49	4.52	2.71	2.825		cyp20-3.1 (Control) vs. cyp20-3.1 (ABA )	<0.0001
	2.825	2.599	2.373	2.94	3.96	3.96	3.05	4.75	2.94	3.62	3.5	2.37	3.73	3.16	2.486		cyp20-3.1 (Control) vs. cyp20-3.1 (OPDA)	>0.9999
	3.842	2.373	3.051	3.16	2.71	4.18	2.03	4.18	3.28	2.26	3.96	2.71	3.96	3.39	3.503		cyp20-3.1 (Control) vs. cyp20-3.1 (sulfate)	<0.0001
	3.164	2.599	2.938	2.37	3.05	3.96	2.83	3.73	2.49	2.6	3.28	2.71	3.84	3.28	3.277		cyp20-3.1 (Control) vs. cyp20-3.1 (CLE25)	<0.0001
	3.277	2.712	2.938	2.26	3.28	4.07	2.49	3.96	2.6	3.5	3.62	2.71	4.07	2.94	2.712		cyp20-3.2 (Control) vs. cyp20-3.2 (ABA)	<0.0001
	2.712	2.373	3.842	3.5	2.6	3.28	2.83	3.62	3.5	2.49	3.96	3.5	3.5	2.71	3.051		cyp20-3.2 (Control) vs. cyp20-3.2 (OPDA)	0.9965
	3.164	2.147	3.164	2.49	2.03	3.96	2.37	3.5	2.03	2.37	4.07	2.6	3.28	2.83	2.712		cyp20-3.2 (Control) vs. cyp20-3.2 (sulfate)	<0.0001
	3.503	2.26	3.051	4.63	2.37	4.41	2.49	3.73	1.92	1.92	3.39	2.15	3.39	3.28	2.599		cyp20-3.2 (Control) vs. cyp20-3.2 (CLE25)	<0.0001
	3.39	2.373	3.729	2.83	2.83	4.86	2.03	4.18	2.83	2.83	4.75	2.49	3.16	3.39	2.825
	3.842	3.164	2.147	3.16	4.07	4.29	2.26	4.41	3.5	3.16	4.07	2.83	3.84	2.83	3.277
	3.729	3.051	3.503	2.03	3.39	3.5	2.83	3.73	3.5	3.05	4.97	2.37	4.07	1.92	3.164
	3.842	2.825	2.712	3.5	2.6	3.96	2.37	3.5	3.16	2.37	4.29	2.6	4.52	2.15	3.051
	3.842	2.825	2.147	2.71	2.94	4.86	2.71	3.5	3.05	2.37	4.07	2.37	3.84	3.05	2.147
	3.616	3.277	3.39	2.49	3.16	4.75	2.83	3.84	2.83	2.15	3.28	2.49	3.5	2.94	2.712
	3.729	2.938	3.051	2.6	2.6	3.84	2.94	3.84	2.37	2.83	4.63	3.16	4.63	3.16	3.051
	3.616	3.164	2.599	2.71	2.49	3.16	2.83	4.18	2.49	2.03	4.41	2.83	4.29	1.58	2.599
	4.068	3.39	3.164	2.49	3.05	3.96	2.26	4.07	2.71	2.6	3.62	3.28	4.07	2.49	3.051
	5.424	3.051	2.26	3.16	2.71	3.39	3.39	3.39	2.49	2.71	4.63	2.6	3.84	2.49	2.373
	4.068	2.599	3.503	3.05	3.28	3.96	2.94	3.84	3.05	2.94	4.07	2.94	3.84	2.6	2.712
	3.729	2.599	2.599	3.05	3.05	4.18	3.5	5.42	3.5	2.83	5.09	2.71	3.73	2.83	2.599
	3.729	2.825	2.147	3.05	3.16	4.29	3.05	4.86	3.05	2.37	3.96	2.83	3.05	3.05	2.712
	4.972	2.712	3.051	3.39	2.37	3.5	3.28	5.54	3.28	3.16	3.5	3.28	4.18	2.94	2.26
	5.198	2.938	3.277	2.15	3.5	4.52	2.83	5.09	3.16	3.16	4.07	4.41	3.96	3.05	2.599
	3.842	3.277	2.373	2.83	2.94	4.52	2.6	3.84	3.16	3.28	3.96	2.83	4.86	2.37	2.373
	4.633	3.503	3.39	2.83	3.05	4.07	2.83	3.62	2.71	2.37	4.18	2.6	4.75	2.6	3.503
	5.424	3.051	3.051	2.94	3.05	4.18	2.94	3.62	3.05	2.94	5.88	2.71	4.18	2.71	3.051
	3.955	3.051	2.486	4.18	3.39	5.54	2.94	4.18	3.05	2.15	4.29	2.71	3.28	2.6	2.486
	3.842	2.599	2.147	3.16	2.83	3.96	3.5	3.96	3.73	3.05	3.96	2.83	4.97	3.05	2.486
	4.068	3.277	2.599	2.6	3.16	3.73	2.83	4.75	3.28	2.26	4.41	2.6	3.84	3.96	2.373
	4.181	2.938	3.051	2.37	3.39	4.41	3.16	3.39	3.05	3.39	4.63	2.71	4.07	3.62	3.39
	5.085	2.599	2.825	2.94	3.5	3.73	3.05	4.41	3.05	3.73	4.86	2.03	3.73	2.83	3.39
	4.52	3.277	3.277	2.71	3.05	3.96	3.96	3.62	2.71	2.03	3.96	3.39	3.96	3.96	2.938
	5.876	2.825	3.164	2.03	2.26	3.16	2.83	3.84	3.73	2.94	3.5	2.71	3.73	3.62	2.938
	5.424	3.164	3.051	2.71	3.05	3.05	2.37	4.18	2.71	2.83	4.07	1.92	3.28	2.94	2.938
	3.616	3.503	2.599	3.5	3.05	4.07	3.16	4.52	2.6	3.39	4.75	2.26	3.96	3.5	3.051
	4.407	3.729	2.712	2.83	2.94	3.62	2.49	4.18	3.73	2.83	3.39	2.83	4.07	2.83	3.39
	5.198	3.164	3.164	3.39	1.7	3.16	3.5	4.86	3.05	2.83	3.62	2.37	3.5	3.16	3.842
	5.424	2.825	2.938	2.94	3.05	3.73	3.16	4.63	3.16	3.28	3.5	3.16	4.18	2.94	2.373
	4.181	3.051	3.164	2.6	2.15	4.41	3.16	3.62	3.05	3.62	3.96	2.71	4.07	3.5	2.712
	5.65	3.051	2.599	2.15	3.16	4.97	3.16	3.5	2.37	3.62	3.84	2.6	4.18	2.71	2.712
	3.503	3.051	3.164	3.39	3.28	4.18	2.6	4.18	2.83	2.94	3.73	2.6	3.96	3.62	3.051
	3.616	3.164	3.277	3.05	3.28	4.29	2.6	3.16	3.73	2.83	4.29	3.5	4.07	3.05	2.599
	4.294	2.26	3.616	2.83	3.05	5.31	2.6	3.73	2.37	2.71	3.5	2.37	3.96	2.49	2.373
	3.842	3.39	2.599	3.16	3.16	4.41	2.83	3.16	2.49	3.16	3.5	3.28	4.41	2.83	2.825
	4.068	3.164	3.051	2.37	3.62	3.96	2.49	3.73	2.71	2.71	3.73	2.83	3.84	2.49	3.051
	3.164	2.26	2.938	3.5	2.94	4.52	3.16	4.18	3.28	2.83	3.05	2.83	3.62	3.73	2.938

## Sheet: Fig. 2d
		WT			cyp20-3-1
		Control	OPDA	Sulfate	Control	OPDA	Sulfate		Tukey's multiple comparisons test	P Value
		1.79573	2.24466	1.25176	1.20757	1.99118	1.97486		WT-Control vs. WT-OPDA	<0.0001
		1.31866	1.3054	1.48565	1.26403	1.55966	2.01108		WT-Control vs. WT-S	<0.0001
		2.35553	2.30094	1.55682	1.79655	0.731218	1.4872		cyp20-3-Control vs. cyp20-3-OPDA	0.9878
		1.61507	2.22569	1.68339	2.38371	1.22301	2.05395		cyp20-3-Control vs. cyp20-3-S	<0.0001
		1.40829	1.36536	1.10736	1.71389	1.17453	0.89334
		1.7886	1.51301	1.06453	1.26566	1.90008	1.3373
		2.10935	2.03695	1.13825	1.22262	0.850933	0.958432
		0.979931	2.09254	1.01992	1.20025	1.20093	2.02757
		1.83208	1.44138	0.893825	1.55816	2.14938	1.82997
		2.14785	1.46552	1.20338	1.35903	1.53586	2.13516
		0.448387	1.81855	1.84262	1.36724	0.90194	2.65453
		2.08588	2.61674	0.952001	1.34689	1.32137	0.590262
		1.55565	1.38552	1.43314	1.90632	0.899457	1.47546
		2.5621	2.16549	1.2886	1.1045	0.508081	0.946749
		1.73202	0.976294	1.174	2.75317	0.679691	1.50117
		2.61076	1.77648	0.939884	2.32403	1.22276	2.29626
		1.69832	2.33491	2.98885	2.06458	2.09428	2.16024
		2.57312	2.07927	1.27199	0.981647	1.1864	2.66702
		2.03855	2.48886	1.56089	1.9757	1.49375	0.461503
		0.442131	1.31981	1.47829	1.45951	0.263975	2.5352
		2.45752	1.92685	1.50973	1.38805	0.431891	1.48939
		2.37227	1.09778	1.35928	2.24001	1.03282	1.57909
		1.63818	2.18938	1.75567	0.957674	0.898793	2.31375
		2.49493	1.97909	1.48816	1.75856	0.63648	2.39107
		2.71378	3.58598	2.55517	1.32136	0.422869	2.68434
		1.06593	3.1538	1.73358	1.53935	1.22059	2.05824
		2.08515	1.94027	2.17725	1.64658	0.815517	1.38489
		1.38956	2.41438	1.60015	2.22413	1.80006	1.48105
		2.7235	1.35398	1.02153	0.584732	1.63636	1.61248
		0.321244	1.69289	2.93526	0.771672	1.39253	0.984235
		0.43268	1.35189	1.35652	0.768046	0.786073	3.56701
		2.38085	1.65533	1.3534	0.447695	1.14442	1.95995
		4.05338	0.700796	1.92893	0.744678	0.81416	2.42873
		1.96417	4.09304	1.2547	2.1778	0.657478	2.03867
		1.2374	2.64265	1.90489	1.09725	0.915541	1.56491
		1.54649	1.62308	2.99397	1.30084	0.72376	2.6651
		0.520624	2.43042	1.8494	0.854853	1.38513	1.47172
		3.11846	2.07753	1.27452	0.960113	0.80871	2.17313
		1.03805	1.52344	2.72908	0.617202	0.545407	2.18718
		2.75652	2.22537	1.45714	0.459031	1.44665	2.05799
		1.1071	1.43811	2.00254	0.456829	1.17777	1.8737
		0.928388	1.55968	1.96967	0.82244	1.68398	1.48954
		0.37797	1.80029	0.707359	0.614428	0.784353	2.10309
		0.445385	1.89371	2.00876	1.08097	1.26241	1.87767
		1.03568	1.79058	1.94339	1.45655	1.38754	2.16276
		1.94621	2.03105	1.31615	0.686958	1.06696	1.9958
		2.44459	1.9963	1.45099	1.09266	0.910026	2.14057
		1.09203	1.35883	2.59541	0.753749	2.47106	1.84708
		1.20207	2.47919	0.576688	0.749121	1.27902	1.70837
		1.16406	2.02374	1.55726	1.14601	1.23136	1.66172
		1.64434	2.66702	1.74161	1.03445	0.566	2.01222
		1.22605	2.30937	1.61398	0.95186	1.3856	3.00325
		0.679039	1.40145	3.18481	0.822343	1.57473	1.34598
		1.59653	1.60562	0.83607	1.38582	1.47822	1.90752
		1.38858	1.50944	1.71775	1.69252	2.18768	1.32725
		2.31022	3.69315	0.933824	0.852827	1.31736	3.15282
		1.01718	2.56801	2.3113	0.999361	0.820462	2.5543
		2.1679	1.58471	1.76127	1.20423	1.1727	1.87112
		2.63546	2.90761	1.46874	0.676716	0.767754	1.67056
		1.45252	1.80777	1.6347	1.10625	1.84979	1.61114
		1.185	1.14476	2.4435	0.808078	1.08622	3.74976
		1.22998	1.99752	1.87393	0.560717	1.96503	2.07714
		0.735733	2.33685	1.25301	0.849488	1.32313	2.5698
		0.708185	1.29611	1.97628	0.512333	1.4218	1.38854
		1.63337	0.894489	1.56337	1.28301	1.74417	4.15548
		1.40214	1.04852	0.549048	0.694969	0.955683	1.66659
		0.247251	1.75729	1.69191	1.03227	0.283822	2.03763
		0.614022	1.93247	1.85218	0.739447	1.22966	1.84618
		1.61895	1.76859	1.3326	0.768708	0.939275	2.98178
		1.68877	1.62074	2.4645	0.682459	0.418002	1.33982
		1.89803	2.16527	1.77273	1.02013	0.929787	1.90386
		1.09426	1.18396	1.92395	0.556005	0.780741	3.33854
		0.796237	2.18008	1.66842	0.89245	0.78926	2.34987
		2.94443	1.43419	1.88829	0.988481	1.13218	1.05087
		0.808926	1.40271	1.87721	0.697195	1.26402	1.85854
		2.02392	1.6318	1.56173	1.06938	2.05694	1.92096
		1.85843	2.73287	2.14405	0.628036	1.44664	1.07535
		1.63963	1.54932	2.57999	1.90173	0.697157	3.59955
		1.78291	1.13101	1.79145	1.47232	1.53464	1.86712
		0.176826	2.69381	1.26658	1.07494	1.0539	2.04392
		0.865149	2.63327	1.66654	1.41843	1.86018	1.85277
		1.70054	1.20468	1.28192	0.854714	1.17017	2.23419
		1.54567	2.02389	1.78161	0.982278	1.2947	3.12982
		2.89745	1.76795	1.17336	1.77645	0.628703	1.69606
		1.05808	1.77019	2.17759	0.952401	0.650115	3.72664
		2.59588	1.17859	1.47495	1.3742	1.27421	1.95104
		2.56178	1.11443	1.85911	1.28153	1.72527	1.69976
		0.608756	3.89624	2.2152	3.1081	0.747336	2.01673
		1.46308	2.71181	1.74527	1.64245	0.313504	2.21688
		1.38726	2.03675	1.42956	1.67329	2.00287	3.92659
		2.53618	1.61128	1.67579	1.05421	1.17336	2.43963
		1.04149	2.3466	0.807331	0.829462	1.52922	1.5184
		1.05952	2.56138	0.836126	1.21588	1.05778	2.33527
		2.9972	3.00208	2.7018	0.647875	0.431539	1.9429
		1.89365	1.41217	1.21566	0.617669	1.31325	1.66277
		1.33687	1.6034	0.798348	0.952156	0.900947	2.80425
		0.76913	2.75508	1.4222	1.86739	1.0961	3.26294
		1.96562	2.31048	2.40089	1.08469	1.36155	1.41651
		1.74751	1.34589	1.35012	0.618009	1.05522	1.15554
		1.38549	3.14577	1.13184	1.47312	1.56331	1.00579
		1.84423	2.01313	1.55077	0.840033	2.04498	1.35279
		1.83655	1.93996	1.47313	0.792633	0.690917	0.905028
		1.40062	2.23992	1.62804	0.746969	1.53748	1.53077
		1.74493	1.40122	1.80895	1.44178	0.872393	1.86901
		0.67505	1.1976	1.89003	1.48687	0.86578	1.28124
		0.754573	1.71674	2.42398	1.14498	1.13918	0.922963
		0.631239	2.07167	2.3526	2.45724	1.42985	2.19446
		0.312553	1.68693	2.9543	0.726811	0.77921	1.382
		1.55846	1.24713	2.60456	2.00679	0.867507	2.17096
		0.360531	0.99763	1.53562	0.781907	0.736954	2.23068
		1.75274	1.67928	1.18951	1.36521	0.481233	2.65178
		1.98	1.70716	2.1678	1.72129	1.31941	2.38447
		0.579066	2.89662	1.79422	1.66529	0.661201	2.09181
		1.46101	1.49883	1.36758	0.769961	0.53527	2.48508
		2.54913	2.23442	1.73558	1.06144	1.48094	1.66052
		1.78251	1.58521	1.12641	0.496308	1.25766	1.35562
		1.45578	2.46976	1.01595	1.64939	1.30956	1.86859
		1.48362	0.928906	1.26709	0.769395	0.93866	1.89934
		0.980105	2.23292	1.57768	0.528695	1.79316	2.13843
		1.09806	2.6039	1.672	0.417819	1.36025	1.62282
		1.8084	1.39545	1.52922	1.01245	1.46382	3.50213
		2.01863	2.14011	1.72672	1.03373	1.4252	1.25189
		2.13496	2.16523	1.78867	0.706987	0.895775	0.681039
		1.47669	1.79169	1.76155	1.62249	1.25992	1.60045
		1.1287	2.07921	1.79921	1.304	0.729192	1.37174
		1.10604	2.26423	1.89044	1.44288	0.988464	1.60789
		1.86839	1.59219	2.2806	0.788148	1.24047	1.507
		0.674995	2.30543	2.51772	0.385813	0.890501	2.03937
		2.26604	1.67606	1.54632	0.938446	0.795471	1.41324
		1.67232	1.89643	0.906398	0.522989	1.71105	2.23758
		1.23045	2.22464	1.66708	0.786335	0.828232	1.92179
		1.32532	2.89654	1.22808	1.47012	1.43161	1.85255
		1.24392	2.63892	1.98971	0.915229	0.571119	1.48838
		1.44959	1.57266	1.38317	0.737126	0.778758	1.01084
		1.8589	2.89686	1.68606	1.35811	1.23437	2.02467
		2.75585	1.52223	1.96006	1.31024	1.00942	2.03019
		1.18447	0.907195	2.20512	1.92911	1.15396	2.06684
		2.83515	4.6689	2.70856	1.04462	1.08568	2.03959
		1.16668	2.43629	1.60266	1.11371	1.01631	2.01599
		1.57181	1.70382	1.96433	1.04663	0.974686	2.91245
		1.32058	1.59633	2.61097	2.21794	1.36338	2.65186
		1.83062	1.33472	1.57143	1.16979	0.574268	1.55984
		1.53308	1.66509	1.67086	1.48888	1.10553	2.2801
		2.02169	1.845	2.36131	0.906856	1.31688	2.01248
		0.895016	1.30953	2.88784	1.01622	1.65468	2.56505
		0.928996	1.32715	1.4946	1.12403	1.93352	1.6029
		1.75651	1.37858	2.04846	1.43342	1.0108	1.52643
		1.66464	1.54651	2.04443	1.76149	0.683094	1.68394
		0.910155	0.867065	1.56522	0.814901	1.14382	1.62441
		1.01701	1.33579	2.31719	1.10322	1.49932	2.10448
		0.915966	1.21544	2.12883	0.340077	1.04076	1.85455
		0.787756	1.38032	1.77614	0.947069	1.38415	1.24947
		0.877253	1.56485	1.15496	1.61791	1.28302	3.84829
		0.589863	1.03174	4.02767	2.49844	1.29321	3.08327
		1.75472	1.80228	2.65666	0.39175	0.961691	2.99196
		1.28352	2.17253	2.45261	0.580428	1.02179	1.98849
		0.879336	1.56607	1.87943	2.21568	1.82734	1.18805
		0.933474	1.99074	1.58781	0.479449	2.0873	1.65055
		1.60984	2.56101	3.02764	0.785297	1.31024	3.85222
		2.18324	2.38845	2.67449	0.760321	1.33411	3.17886
		1.62001	2.73277	3.08814	1.03983	3.97319	3.13375
		1.05767	1.01009	0.936276	0.913497	1.28664	2.36816
		2.06555	1.5312	1.89919	1.48766	1.05689	4.90796
		1.26495	2.20068	1.05171	1.16127	2.22339	2.85305
		1.29239	1.55303	1.10987	1.0956	0.825091	1.35098
		1.1615	1.58491	1.88269	0.884215	2.11281	1.14978
		1.17896	2.03461	1.29865	1.13298	1.11304	0.924475
		2.06965	1.88498	1.20409	1.89676	1.28446	0.902007
		1.79969	2.45023	2.06218	0.705832	2.0588	0.881655
		1.40933	2.04762	2.07805	1.64229	2.28782	1.22107
		0.878961	1.76824	3.30757	1.07149	1.76944	1.20055
		0.760277	2.87764	1.82732	2.51135	1.04806	1.38427
		1.74757	1.03142	0.806553	0.876413	0.902717	0.975731
		1.14308	2.22405	1.51056	0.988118	1.23074	0.994409
		1.43965	2.22445	0.9923	2.23101	0.647226	0.686217
		0.979604	2.87846	1.78209	1.27631	1.47077	1.55404
		0.493524	3.33692	1.74175	0.994149	1.06362	1.52006
		1.47945	3.14605	1.15265	1.43832	1.66279	1.11955
		1.28849	2.10124	2.34009	1.5373	1.99705	0.737192
		1.26509	3.52169	2.60349	1.40414	1.2194	0.494494
		1.13823	2.03094	0.971366	1.32884	2.01114	0.771102
		0.765313	5.54952	1.38664	1.42916	1.35219	0.612535
		0.786207	2.57413	2.28314	1.11562	0.851331	1.02529
		1.18363	1.98201	2.05461	1.60833	0.645788	0.872588
		1.71804	0.734733	1.35766	0.90847	1.70563	1.02281
		1.42576	1.98372	1.69224	1.36751	1.28459	1.11593
		1.91551	2.04916	2.79207	0.922372	0.677836	0.900337
		2.03239	1.72993	1.91025	1.28208	0.597739	1.40136
		0.709342	1.52123	1.90164	1.48301	2.95844	0.854714
		1.1349	2.28918	2.85933	0.941339	1.55094	0.791555
		0.873142	2.63344	2.45746	1.32907	2.00814	0.838572
		1.77438	1.75572	2.7292	0.941509	1.38992	0.757268
		1.78826	0.617745	2.10805	0.713029	1.74728	1.1515
		1.68541	1.73833	1.23315	1.64564	0.802823	0.957248
		0.505224	2.81261	2.76916	1.11897	1.78907	1.14174
		0.766498	0.820096	2.9058	1.61715	1.34526	0.790324
		1.12538	3.0029	1.36753	1.33821	1.54543	1.72725
		0.842733	2.98909	1.35338	1.2284	1.69232	1.19692
		0.153448	2.62045	1.85455	1.61676	1.83857	1.50106
		0.910131	1.4287	2.20807	1.33565	2.20149	1.09138
		1.11776	1.1687	1.97853	1.24033	0.925007	1.17181
		1.50858	4.56827	1.19443	2.09896	1.1589	1.03165
		0.691907	2.65836	2.26887	1.2176	1.20083	0.911661
		1.26113	1.77899	2.82781	1.54692	1.08022	1.09626
		0.855834	2.64995	1.45012	0.980384	1.46461	1.38438
		0.876765	2.03788	1.87269	1.28622	1.98852	1.18726
		1.67642	2.9652	3.07683	2.21157	1.27252	1.17462
		1.75829	1.55609	1.94753	1.42923	2.295	0.914088
		0.866136	2.45567	2.09249	1.47075	2.61253	0.881195
		0.906894	1.73788	1.862	0.885804	1.22533	0.84449
		1.38552	2.01033	1.57197	1.2045	1.8299	1.20802
		2.07897	1.39526	1.64727	1.50603	1.83246	0.705513
		2.34122	2.63081	2.8423	0.967972	1.99533	0.784519
		1.25144	2.20814	1.7895	1.54844	0.695692	0.721774
		1.4959	1.88619	1.03314	1.69738	1.08079	0.970396
		1.55554	2.13548	1.88805	1.05977	2.03191	1.48611
		0.75518	2.05121	1.52698	1.84148	1.33255	1.88281
		1.89355	1.28249	1.3022	0.933175	1.38889	0.821471
		1.56158	1.80155	3.43647	1.02737	0.753787	1.76028
		1.87842	1.70978	1.66426	0.560968	2.90461	0.778532
		1.71707	1.81653	3.13941	0.480985	1.41109	1.2899
		1.20036	3.2031	2.60972	1.45281	1.11751	0.943171
		0.817267	2.19541	3.01479	1.09323	2.81193	2.69661
		0.834503	1.81161	1.86553	1.44673	2.70292	3.193
		1.27014	2.31836	1.27684	0.423311	1.89411	1.92017
		2.05063	2.64286	3.32227	0.976222	1.64	1.25717
		1.63914	3.87707	1.58519	1.62667	1.288	2.16589
		1.33381	1.22874	2.34606	0.689536	1.38365	2.48791
		1.85177	2.6018	2.07019	0.642892	1.72293	1.76628
		1.37281	2.42428	2.20649	0.707453	0.594976	2.92306
		2.26388	1.94111	1.84765	0.674874	2.06659	1.4896
		1.60723	0.674822	2.70194	0.351361	1.39429	2.06385
		1.6465	2.446	2.40377	1.77009	0.886087	1.02235
		1.06306	2.10876	1.98444	1.04652	1.87234	1.2303
		1.68716	2.27237	2.21331	1.19423	1.55141	2.2228
		1.06294	2.81121	1.98637	1.45074	1.1424	1.56489
		0.873095	1.39019	1.64057	1.17744	2.01608	2.06616
		1.56082	2.31925	4.04002	0.682631	0.89343	1.93609
		1.94026	1.36553	1.84028	0.888486	1.09577	1.21639
		2.14641	2.57621	1.50761	0.88034	0.787284	1.44447
		1.11662	1.19897	2.32144	1.16132	2.29857	1.37976
		2.21799	1.56893	1.80631	1.06194	1.56837	1.73176
		1.60302	2.3596	2.20555	1.14207	1.80694	1.54639
		1.06448	1.77642	2.1387	1.17716	2.03452	2.08223
		1.87277	1.92595	2.68903	1.65329	0.934104	1.25335
		1.51983	2.65491	2.29092	2.17286	1.79005	1.66879
		1.80297	2.38299	2.81733	0.921202	1.70731	2.01732
		1.20606	2.17967	1.60315	1.59144	2.20872	1.67324
		1.51413	4.34769	2.09283	1.64023	1.48141	2.12878
		1.60542	2.10341	2.3033	1.73118	1.72125	1.95446
		1.56307	2.0898	2.39079	2.30294	1.73677	1.26854
		1.71944	1.92104	2.31047	0.595588	1.44911	1.82159
		2.18901	2.25402	2.1154	0.737401	1.5414	1.55078
		2.92319	2.23674	2.5919	0.868009	1.82604	0.945694
		0.735296	1.55348	1.41902	0.683221	1.4035	1.79905
		1.72398	1.26866	1.5739	0.320829	1.67217	1.98154
		1.88429	1.42035	1.35754	0.328612	1.79784	1.61181
		1.69395	1.5562	2.31525	0.918428	0.792081	1.0445
		1.45085	1.3938	2.2779	0.819928	1.48689	2.30519
		1.0667	2.52982	1.7254	1.15758	1.30612	1.24275
		0.38986	2.62966	2.43429	0.774958	1.65602	2.24832
		1.85457	2.21943	1.43039	1.11464	1.4498	1.57642
		1.0468	2.28885	2.87993	0.935549	1.318	1.03841
		2.14384	2.00731	3.75339	0.770596	0.941882	1.09878
		1.97201	1.52636	2.60244	0.468275	1.83207	0.996319
		1.86263	2.09622	2.22532	0.35141	1.35626	2.00566
		1.12847	4.1553	1.84881	1.16886	1.70764	1.11969
		1.2096	2.34322	2.95163	0.360201	1.73426	1.74908
		1.55449	2.44558	2.22435	0.922639	0.963912	1.59316
		1.54033	1.80184	3.02582	0.290463	1.13386	0.945848
		0.407656	3.84964	1.97478	0.376027	0.743728	2.41685
		1.25545	2.4865	2.34069	0.241858	0.678404	1.45318
		0.77581	0.962402	2.43052	1.35461	1.46487	1.51424
		1.47307	2.4133	1.06768	2.92017	2.3387	1.87533
		1.32238	2.02478	1.35396	2.7798	1.00256	2.21224
		1.82531	2.422	1.82226	0.354331	2.31024	1.43639
		0.6872	0.862178	0.901265	1.74196	1.2538	1.76509
		2.35078	1.77803	1.80335	0.969738	1.20344	2.17049
		1.56926	1.87343	2.09941	1.20356	0.855838	1.60652
		0.541266	2.21317	3.61069	0.915263	0.977609	2.26133
		1.65231	3.16339	2.10874	1.24463	1.34943	3.31934
		1.72973	2.62099	2.09322	1.39921	0.881597	1.65515
		1.326	2.33981	1.4896	1.97533	1.45328	2.03627
		1.62298	1.25551	2.04007	0.738831	1.86257	2.61465
		0.939944	1.90343	1.96677	1.58885	1.06824	2.33204
		2.05781	1.64967	1.83922	1.30255	1.82596	1.42849
		0.335638	2.16748	1.77412	0.594502	0.971308	1.30036
		0.871675	1.57255	2.0175	1.6573	0.722293	2.91548
		0.652979	2.42852	2.23421	1.14569	0.912303	1.75119
		1.4337	2.1191	0.852689	2.34089	1.03403	2.4937
		1.31167	2.16644	1.95339	2.51652	0.83377	1.90244
		0.64454	2.71256	2.50365	1.80719	0.601612	1.72936
		1.9618	2.35276	1.79284	1.2854	1.47586	2.76078
		1.11733	2.3257	2.56068	1.29849	1.75369	1.76754
		0.855219	2.62649	2.52363	1.62856	1.49664	2.0033
		1.08626	1.45289	1.80886	1.25401	1.52909	2.14545
		0.968463	1.74155	1.55692	0.925333	0.934319	1.62469
		1.39352	3.49244	2.64586	0.596374	0.712504	1.4916
		0.67812	1.58752	1.42795	1.39691	1.33016	2.42111
		0.814208	1.5764	1.58114	0.677441	0.267607	1.58736
		1.79137	2.06762	2.50547	1.92051	1.32671	2.89558
		1.07684	1.33578	1.79116	0.967526	1.0042	2.35099
		0.291493	1.57995	1.30895	2.00058	1.44627	1.76076
		0.986843	2.34058	1.5049	0.629035	1.16451	3.07515
		0.988383	1.53399	1.11992	1.50345	0.086202	1.70941
		1.34607	2.16573	2.12969	1.68775	1.2496	1.81006
		1.23162	2.53279	1.29209	1.21888	0.966559	2.81922
		1.76527	2.61309	3.1671	1.23218	2.63501	1.70384
		1.54661	2.54007	1.6992	0.928827	0.541321	1.16626
		1.16282	1.72189	1.20545	1.53509	0.730133	1.16186
		0.973996	2.05232	1.71331	0.503401	0.670516	1.9127
		1.14589	1.63296	1.31838	1.2607	1.24721	1.21235
		1.67501	1.25843	1.22867	1.37572	1.00971	1.44686
		1.11329	1.19537	1.28053	2.22742	1.32906	1.01917
		0.880221	2.17866	2.27127	1.02297	0.989988	1.60069
		2.21333	1.02672	0.93845	1.89172	1.07359	3.632
		1.67818	1.86856	1.64466	1.29253	0.613992	1.47522
		1.04894	1.2896	1.91689	1.99989	0.526031	1.46231
		2.11293	2.04511	1.49195	1.99109	1.40686	1.63859
		3.11266	0.649803	2.21078	0.974229	2.12356	1.26214
		0.696029	2.24263	2.55824	1.3925	0.729519	1.65104
		1.14751	2.18591	1.41017	1.33181	1.06446	1.42683
		1.86593	1.41994	1.90387	1.07708	0.554293	1.57469
		0.571848	2.0916	2.07444	1.03183	1.28999	1.5804
		0.913129	1.97017	0.639664	1.59696	0.369269	1.61162
		1.52428	1.52141	1.58029	0.892365	0.943311	1.89071
		0.82717	1.6558	1.30843	1.20915	0.726199	2.00598
		1.37931	2.35217	0.561989	0.885914	1.03408	1.98808
		1.22121	1.64626	1.38189	0.576193	0.627605	2.77793
		0.996257	2.2219	2.44549	1.13433	0.356933	1.62559
		0.888194	1.29551	0.987677	0.811466	0.78559	2.16255
		0.48099	1.49775	0.893582	1.70073	1.04948	2.39294
		1.63858	1.65509	1.68438	1.70218	0.984049	2.72269
		1.66337	2.16956	1.90084	1.78361	1.06918	2.52992
		3.16145	1.56764	0.895765	1.08253	0.57554	1.96315
		0.689374	2.44174	1.70957	1.74154	1.88075	1.65844
		1.84942	1.73504	1.90004	1.24552	1.17672	1.72034
		1.57876	1.80553	1.26684	2.14842	0.415677	2.78156
		2.07222	2.28758	1.39619	1.97571	0.80734	1.57887
		2.5553	1.88967	1.29119	1.58673	1.04088	2.56196
		1.82428	2.29586	1.43361	2.6026	1.19689	1.94208
		1.75922	1.68474	1.37264	1.67789	0.830703	1.21147
		1.80613	2.66069	1.08228	1.32035	1.05542	1.59445
		1.28648	1.39763	1.07431	1.33436	1.22416	1.36835
		0.956104	2.24243	1.40926	1.87747	0.722656	2.61134
		2.32261	1.99352	1.75751	1.12172	0.928517	1.65763
		2.17398	1.84224	2.13886	1.49794	0.964788	2.75683
		1.68226	2.10268	1.54618	0.919374	1.08325	1.48493
		2.51868	2.1082	1.99602	1.10508	1.32939	1.50793
		2.25298	2.44353	0.994365	1.98354	1.20011	1.69744
		1.43012	1.61945	1.06977	1.36044	2.29274	3.42529
		2.26395	1.85507	1.23969	1.81598	1.06419	2.15699
		2.85853	2.03781	1.06635	2.75154	0.684964	1.97996
		2.09097	3.18689	1.36265	1.17614	1.14412	1.34108
		0.629019	1.22421	2.49554	1.42605	0.929709	1.50217
		2.59013	2.28929	0.945681	1.08318	0.845301	1.52976
		2.323	1.179	1.53151	1.28014	0.861733	0.865076
		0.974684	2.92741	1.42941	1.5687	1.07751	1.64434
		2.26169	1.76303	0.974489	1.62863	1.30862	1.0495
		1.47879	1.56172	0.981732	1.30824	0.948052	1.56174
		1.35729	1.67343	2.67557	1.44758	0.560646	2.01073
		1.45081	3.02399	1.32491	1.56103	0.524955	1.26062
		2.24948	1.94359	1.94779	1.29129	0.287143	2.42652
		3.0187	3.82869	0.905206	0.791793	2.92657	1.0506
		2.74016	2.20947	1.54558	0.831187	0.963726	2.50976
		2.21914	2.93582	1.35231	1.03104	0.764233	0.789762
		0.691006	3.05119	1.77371	0.744996	1.43924	1.05917
		1.81853	2.38734	1.49702	0.900511	2.39359	1.60286
		1.11754	2.69567	1.64369	0.743802	1.40183	1.65737
		1.52949	1.78314	1.69129	2.07897	1.09504	2.09962
		1.53584	2.71666	1.32047	1.75746	1.71645	1.04864
		1.41753	2.36395	1.1721	1.25017	1.24548	1.0012
		1.6254	2.79989	2.35863	0.647786	0.520979	1.57909
		1.35776	2.37532	1.88764	0.878192	0.796106	2.26335
		1.19289	2.20054	2.38063	1.14226	0.661187	1.07299
		2.17842	1.37414	2.73564	1.38561	0.916334	1.64109
		1.12905	2.6587	2.12158	1.44085	1.14053	1.34321
		0.866025	2.76199	1.74317	1.25234	1.80782	1.10131
		1.29582	2.08361	1.96783	1.31934	0.763973	1.69912
		1.49589	1.97661	1.9521	0.805862	0.628503	1.54567
		1.02099	2.73607	1.14302	1.32404	1.10702	1.8018
		0.56362	1.85144	1.51775	1.07709	1.08169	1.54357
		1.18003	1.86515	1.06415	1.42197	0.5357	2.37173
		1.48201	2.47688	1.83114	1.68911	0.860268	2.96654
		0.985369	2.05472	1.37864	1.86667	2.36946	1.89332
		2.09914	2.01571	0.952183	1.35057	1.40244	1.77558
		1.791	2.09833	1.9359	1.05038	0.585066	1.23367
		0.954795	3.20179	1.87299	0.910837	0.936725	2.61497
		1.31234	2.16032	2.17102	2.29264	1.30724	1.08884
		0.330735	3.38147	1.42057	1.61005	0.829037	1.41887
		1.77085	0.991036	2.51391	1.32078	1.55896	2.10958
		1.54524	1.16847	1.94278	0.647772	1.49768	1.94354
		1.07343	2.08402	1.87147	0.973346	0.793247	2.26183
		1.83837	2.70694	2.12721	1.30799	1.49833	2.24848
		1.42712	1.5845	1.41365	0.781349	0.941114	2.52836
		1.59689	1.95209	1.57187	1.44655	0.613108	2.77548
		1.37206	2.09106	1.99462	1.54826	0.508488	2.5903
		1.68093	2.47712	1.60935	1.37045	0.850371	2.59235
		1.65084	2.48699	1.27815	0.921964	0.590993	1.39989
		0.920684	2.28531	0.897349	1.30652	0.946357	1.83426
		0.966988	2.09001	1.64331	1.50877	1.48581	1.92479
		1.60662	2.85041	1.41015	1.42896	0.599404	2.30631
		1.04944	2.45509	1.28293	0.976318	1.27143	1.58578
		0.401536	1.78872	1.16851	2.14042	0.845624	1.52675
		1.41043	1.80205	1.19104	1.14769	0.356976	1.36863
		1.12683	2.38508	1.38957	0.915002	0.318369	1.95875
		1.45519	2.083	2.19382	0.74204	0.673727	1.79913
		0.701984	1.71166	1.30372	1.24262	1.10342	2.60565
		0.864804	2.57899	1.45579	0.923007	1.30189	2.05103
		1.40015	3.40304	0.852085	1.54982	0.888642	1.77534
		0.76055	3.30561	1.32279	2.6848	1.49314	2.12824
		1.44987	1.96117	0.94729	1.42624	0.780488	2.29429
		1.54129	3.10148	2.1187	1.93395	0.831896	1.33401
		0.940439	3.5133	1.3354	0.861451	2.07191	2.17256
		1.43161	1.70769	1.12132	2.28628	1.50793	1.89883
		1.09708	1.00423	1.43708	1.46908	0.565482	2.36198
		1.6026	0.940804	1.44838	1.63489	1.20279	2.60182
		0.872397	1.98384	1.51246	1.78564	1.09313	2.87763
		1.17563	1.789	1.78818	1.88389	1.18701	2.35807
		1.37803	2.77148	1.69617	1.3764	1.74017	1.62382
		1.70864	2.71857	1.8072	1.13453	1.79211	1.7932
		2.29976	2.57333	2.08562	1.29913	1.25252	1.22956
		1.68972	2.36094	2.03057	1.87519	0.621834	1.53518
		1.20101	1.73323	1.34037	1.38619	1.54998	2.04954
		0.784102	1.93035	1.57651	1.61791	1.65678	1.71426
		0.71239	2.70944	1.87126	1.52489	0.879975	2.91442
		1.38302	1.79187	1.17156	1.37742	1.57445	2.93559
		1.29076	1.88815	1.41189	1.47271	1.46523	1.65567
		1.84393	1.85278	2.44365	1.78972	1.02409	1.56031
		1.00182	1.32638	1.92211	1.63121	0.952008	2.88123
		1.09506	2.57346	1.67194	1.87218	2.4318	1.52885
		0.771679	1.99048	1.40392	1.63287	1.50312	2.76973
		1.26909	1.21862	1.02242	1.75615	1.28992	2.02492
		1.42066	2.24822	3.76906	0.955741	1.46813	1.20233
		1.08032	1.62892	2.16391	1.10396	1.19726	2.62098
		0.374363	1.3093	2.57587	1.43912	1.3933	1.63783
		0.654399	1.93902	2.13319	1.67657	0.669427	2.40375
		1.44336	1.67386	2.22847	1.6449	1.20525	1.5304
		1.70798	1.77836	1.36941	2.66566	0.822885	1.94601
		0.68591	1.30406	1.85901	1.22075	0.877172	1.42051
		1.54782	2.19864	1.54613	1.24406	1.35249	2.62138
		0.997301	2.3414	2.25559	1.87124	0.891395	2.50517
		0.973299	1.56074	1.70017	1.25361	1.53876	2.04365
		0.450863	2.01238	2.16852	0.938033	0.678354	2.23438
		0.940471	2.28419	1.78717	1.40141	0.998622	1.09865
		1.76485	2.0901	1.9033	1.69823	0.714874	2.13961
		1.97988	1.12752	1.51261	1.59612	0.971244	1.93308
		1.07875	2.85413	2.23936	2.03873	0.592842	0.954765
		1.27557	4.92408	1.94599	1.80987	1.14689	2.95243
		1.6786	2.61323	1.36535	1.46213	0.744535	2.78726
		1.49785	1.34413	0.678358	1.15614	0.907617	1.41327
		0.942242	1.1673	1.78427	1.75399	1.72968	1.68189
		1.97487	2.36637	1.20951	1.96325	0.848805	4.10819
		1.78881	1.86569	1.58068	1.77374	1.2884	1.86358
		1.49102	1.50054	1.32509	0.994322	0.877529	1.90221
		0.602374	1.38239	1.45358	1.01444	0.895435	1.19656
		0.663286	2.18914	1.68565	1.43101	0.806676	1.17155
		1.91575	1.76381	2.42398	1.64913	1.16208	3.03435
		1.48546	1.73486	1.94003	0.922333	0.771426	1.68792
		0.662968	1.24235	1.36573	1.06791	1.15397	1.19092
		1.61554	2.41501	1.4927	1.32351	0.967647	1.10714
		1.23555	1.90127	1.69875	0.999955	1.49554	1.8776
		0.691416	2.32246	2.5783	1.02017	0.72916	2.87603
		1.02875	2.69178	2.30356	1.36059	0.941524	1.68967
		2.08004	2.34378	1.37717	1.37593	0.855255	2.16084
		0.582013	1.72079	1.4301	1.49019	1.13357	3.0066
		1.36668	2.16391	1.9654	1.26253	2.25994	2.00801
		1.385	1.62668	1.41738	1.05217	1.39894	2.66336
		1.28727	2.34167	2.17162	1.53607	1.55822	1.71792
		1.26111	1.29365	1.60844	1.34013	0.960466	2.02107
		1.35223	1.45062	2.21541	1.07451	0.589213	1.82728
		1.19956	2.16613		1.57734	1.61194	2.29113
		1.43175	2.61486		1.86108	0.982556	1.98054
		1.78098	1.21721		1.54557	1.84447	1.98899
		2.17639	3.01157		1.01687	1.06871	1.46108
		0.965756	2.18132		1.18598	1.12406	2.06325
		1.38352	2.3648		1.00158	0.812428	1.60116
		1.78777	2.31243		1.12396	0.631403	1.6384
		0.578495	2.89282		1.1766	1.15487	1.79884
		1.32015	1.86093		1.13632	0.924622	2.79306
		1.0656	0.770824		1.34089	0.672849	2.28767
		1.11793	2.02969		2.43173	1.0482	1.37767
		2.23554	0.688092		0.889978	1.20789	1.66479
		0.965473	2.35999		2.35655	2.13009	1.494
		0.833547	1.8318		1.92079	1.93183	1.38828
		1.15831	1.44551		1.69038	0.936457	1.49789
		0.503824	1.54154		1.24902	1.07152	1.29212
		0.998306	1.96273		1.19196	0.521107	1.2798
		1.74701	1.19709		1.45051	1.73463	2.14217
		1.06784	1.66094		1.29808	1.21114	2.11926
		0.691406	1.3215		0.867996	1.06142	1.89798
		1.50231	2.44491		1.06886	1.04248	1.73398
		1.29439	1.72664		0.587068	1.03561	1.72399
		1.25165	1.79868		0.847581	1.97786	0.738004
		0.458284	1.8324		1.15154	1.77506	1.15184
		1.00404	1.75503		1.42669	1.75533	2.98447
		1.41169	2.54377		0.76735	2.11368	1.74225
		1.48956	3.21803		1.21905	2.22764	2.59948
		0.949111	2.02188		1.01204	1.36368	1.44479
		1.26625	2.29037		1.65874	2.06723	2.88379
		1.81405	1.54786		0.98595	1.74518	2.27517
		1.25046	2.21532		0.658004	2.18974	3.01606
		1.42995	1.29007		0.805082	2.4219	1.34076
		0.72202	1.77913		1.05039	1.97208	2.8857
		0.932222	1.53418		0.809736	2.3419	1.92812
		1.59946	2.16128		1.26267	1.03228	1.51588
		1.97237	1.3942		1.18254	1.10075	2.52738
		2.08997	1.63772		1.45137	3.46109	1.78204
		0.760708	1.14267		1.09534	1.21908	2.75108
		1.11972	1.58598		1.03873	1.56271	2.02889
		1.19214	1.48541		2.09878	2.13685	1.70098
		1.04469	1.83809		0.752246	1.08052	2.17069
		1.23872	2.31544		1.18012	0.182821	2.22363
		0.359697	2.59882		1.98288	2.05237	4.62216
		0.734926	3.75836		1.53347	1.29201	2.38713
		0.490234	3.34025		2.38033	1.09767	2.56486
		1.24675	3.20484		1.00531	1.38855	2.32609
		0.735521	3.70741		1.38835	1.87041	3.1863
		1.07286	1.75658		1.22624	1.63159	2.28019
		1.89432	1.08047		1.16313	0.976832	3.28015
		1.32654	1.36422		1.02103	1.1803	1.97121
		1.75025	2.60186		1.97812	1.13923	3.12663
		2.11783	1.72852		0.962923	0.659241	1.02208
		1.06281	0.907801		2.20781	0.964728	1.53332
		0.201598	1.26618		1.48038	1.56093	2.43011
		1.79854	2.22643		1.5499	2.31735	2.95649
		1.2116	2.58724		0.900226	0.720743	2.73326
		1.28937	1.14136		1.42539	0.80654	1.95433
		1.39547	1.88881		1.60708	1.3881	2.25517
		0.998888	2.05711		1.83784	1.26249	3.60674
		1.42141	2.11667		0.933392	1.36392	1.62208
		1.65531	3.33282		1.04667	2.50671	2.13873
		1.57796	1.51159		3.26947	1.02192	2.16692
		1.51504	0.939743		1.3907	1.84481	1.48838
		2.22713	1.10475		1.03122	1.27618	1.6952
		0.70603	1.29654		1.40921	1.01707
		1.90539	0.933127		0.826239	0.783726
		1.16859			1.54587	2.1368
		1.48608			1.75254	1.20233
		2.47735			0.93646	1.05698
		1.01844			1.03299	1.24766
		0.798215			1.5024	1.13464
		0.889076			1.7246	1.36244
		0.23667			1.27298	0.426886
		1.28032			1.54183	0.805106
		0.812459			0.753856	1.37652
		0.97835			1.21037	1.46325
		1.77649			1.06471	1.3374
		1.50194			1.51608	1.42314
		1.48215			1.67073	0.929684
		1.91742			1.59501	1.61741
		1.48186			1.30848	0.689291
		1.79261			0.984231	0.94461
		2.1323			1.90627	1.91877
		1.88487			1.01293	1.49247
		1.78756				1.02697
		1.05792				1.98439
		0.602478				1.1174
		2.33205				2.07128
		1.51384				0.939632
		1.83741				0.719066
		2.02082				1.29815
		1.8252				1.33806
		2.7135				1.02642
		1.90309				1.54628
		1.30889				0.999555
		0.703364				1.85223
		1.08469				1.04931
		1.24445				1.22951
		1.87386				0.898393
		0.907199				0.498828
		1.54811				1.38515
		1.3643				1.17756
		1.22876				1.58431
		1.62316				1.87602
		0.534937				2.06838
		1.12444				1.01334
		0.130431				1.22367
		1.12121				1.67448
		1.18656				1.60783
		2.27796				1.61235
		0.609139				1.66298
		1.35697				1.01563
		0.815006

## Sheet: Fig. 2e
		WT	opr3-1	opr3-1cyp20-3-1	opr3-1serat2.1	opr3-1oastlb		Tukey's multiple comparisons test	P Value
		4.859	2.712	3.051	4.181	4.407		WT vs. opr3-1	<0.0001
		3.051	2.712	2.373	3.39	4.52		WT vs. opr3-1cyp20-3-1	0.2984
		2.712	2.147	2.712	3.842	3.39		WT vs. opr3-1serat2.1	0.8768
		4.068	2.486	4.407	3.503	2.938		WT vs. opr3-1oastlb	0.6523
		4.633	2.599	4.407	3.164	3.955
		3.729	4.068	4.294	3.729	3.277
		5.876	2.599	4.859	3.39	3.051
		3.164	2.373	3.729	3.842	2.825
		3.616	1.695	3.051	3.616	2.599
		3.164	3.842	3.729	2.938	3.503
		2.486	3.39	3.503	4.52	5.198
		3.842	2.825	4.52	3.955	4.181
		4.407	2.712	3.164	3.39	2.825
		3.729	2.712	3.164	3.39	3.39
		3.955	2.825	3.503	3.051	3.503
		3.503	2.373	4.407	3.503	4.181
		3.842	3.503	3.503	3.051	3.616
		3.277	3.39	3.277	2.825	3.277
		3.164	2.147	4.407	4.52	3.164
		2.599	3.164	4.407	2.938	4.068
		3.051	2.825	3.051	2.712	6.328
		4.181	3.051	4.068	3.277	4.52
		3.39	2.373	3.503	4.294	5.311
		4.294	2.26	3.164	3.503	4.407
		4.181	1.808	3.503	4.068	4.859
		4.633	2.373	3.277	3.955	5.198
		3.729	1.921	5.198	3.955	3.729
		3.729	2.373	3.503	4.181	4.068
		2.825	2.599	3.842	4.52	3.277
		3.955	2.938	3.729	4.52	3.955
		4.746	2.599	3.051	3.277	4.068
		4.746	2.147	3.277	4.407	3.277
		4.068	2.034	5.085	3.164	3.842
		3.277	2.712	3.164	4.633	4.407
		4.972	2.147	4.068	3.39	3.842
		4.633	2.599	3.051	3.729	3.729
		3.955	3.277	3.503	5.763	4.746
		4.068	1.921	4.181	3.616	6.215
		4.068	3.277	2.373	5.311	3.164
		3.616	2.486	3.503	5.085	2.938
		4.52	4.294	3.164	4.181	4.068
		3.955	3.164	3.503	3.277	3.729
		2.938	3.277	3.729	4.746	3.39
		4.407	2.712	2.712	5.198	4.52
		3.503	1.808	4.068	3.616	5.085
		2.599	2.486	3.503	5.085	3.616
		2.712	2.938	3.051	3.051	4.181
		4.52	1.582	3.277	3.39	4.068
		3.277	3.164	4.181	3.503	3.616
		3.955	2.938	3.503	3.39	3.164
		4.181	2.034	2.938	3.39	3.842
		5.085	2.938	4.068	4.859	4.181
		4.181	2.599	3.164	3.277	3.842
		5.198	2.034	3.277	3.616	3.729
		4.633	2.825	2.712	4.181	4.52
		3.277	3.164	5.085	5.763	3.729
		4.294	2.486	3.39	4.294	5.085
		3.39	2.034	2.373	4.633	3.616
		5.876	2.373	2.712	5.537	3.955
		3.503	2.712	2.825	5.424	4.633
		4.068	3.842	5.085	3.955	4.407
		3.503	2.486	3.616	3.955	4.633
		3.39	2.373	4.407	3.729	3.051
		3.729	2.373	4.181	5.311	2.938
		4.181	2.825	3.164	4.52	3.842
		4.068	3.729	4.633	3.277	3.616
		4.52	2.938	4.972	3.842	4.746
		2.938	2.599	4.181	4.52	3.955
		4.068	3.164	3.729	3.616	3.164
		3.503	2.373	3.729	3.955	4.294
		4.407	2.486	4.407	4.859	4.068
		4.068	3.164	4.068	3.051	3.729
		5.424	2.034	4.068	3.955	3.955
		3.842	2.825	2.26	3.164	4.181
		4.181	2.712	3.503	3.955	4.294
		4.407	3.616	4.407	4.181	5.198
		4.294	2.486	3.051	3.39	5.65
		3.842	2.486	3.955	3.503	3.051
		4.633	2.147	4.52	3.729	3.277
		3.503	2.712	4.633	2.938	3.842
		3.503	2.486	5.085	4.407	3.39
		3.277	3.955	3.051	4.407	5.65
		4.633	3.164	2.825	3.164	4.859
		3.616	3.842	4.407	3.277	3.503
		5.311	3.842	4.52	3.955	4.181
		4.294	2.373	4.633	3.729	3.729
		3.277	2.486	4.52	4.181	3.955
		3.729	3.503	5.311	4.746	4.181
		3.277	3.39	3.842	3.729	3.503
		4.294	3.164	4.859	3.955	4.068
		4.407	3.164	3.164	3.955	3.503
		4.859	2.599	3.616	3.277	3.955
		3.729	3.277	3.503	5.198	3.842
		4.52	2.825	4.746	4.294	3.164
		4.181	3.39	4.068	2.825	3.503
		4.746	2.26	4.181	4.068	4.859
		4.068	2.373	3.729	4.294	3.051
		2.938	2.147	3.616	3.164	4.068
		3.616	2.599	3.164	3.503	3.39
		3.955	2.599	3.39	2.938	3.616
		3.955	2.147	3.051	4.633	4.181
		4.859	4.633	4.181	3.955	4.972
		4.407	2.599	5.989	3.503	3.164
		6.102	2.825	4.294	4.294	4.407
		2.825	2.034	4.294	4.407	3.729
		4.407	3.164	3.277	3.955	5.763
		4.407	2.373	2.712	3.729	4.294
		3.503	2.599	4.294	4.52	3.842
		4.181	3.729	4.633	4.972	4.52
		3.616	3.164	3.277	4.746	3.503
		3.277	2.825	4.407	5.537	4.068
		3.729	3.051	5.198	4.972	4.407
		3.616	3.051	3.729	3.842	4.181
		3.051	2.712	4.972	4.633	4.972
		3.842	3.164	3.277	4.294	3.955
		4.52	2.825	2.712	4.294	4.52
		4.859	2.486	3.277	3.955	4.407
		3.616	2.147	3.729	3.616	3.164
		4.294	2.486	5.537	4.52	3.164
		3.503	2.373	3.729	3.39	3.729
		3.955	3.729	2.825	3.842	4.633
		3.164	2.486	3.164	3.616	4.52
		2.938	2.373	4.294	3.277	4.407
		4.294	2.712	3.277	3.955	4.633
		3.955	3.277	3.164	3.842	4.633
		4.294	3.503	3.503	3.277	4.068
		3.955	3.164	2.938	3.842	4.52
		3.616	3.842	3.616	2.825	4.068
		4.181	3.616	3.729	3.164	4.181
		3.164	2.599	3.503	2.938	4.407
		3.616	2.26	4.181	3.051	4.52
		3.842	2.599	5.085	3.842	4.633
		3.503	2.373	2.825	5.198	3.955
		3.842	2.486	4.972	3.955	4.068
		4.068	2.486	5.537	3.616	4.294
		4.633	2.599	4.294	4.407	3.164
		3.842	2.373	3.39	3.39	3.616
		3.277	2.825	3.729	3.616	3.729
		2.599	2.373	3.955	3.164	3.39
		3.39	2.599	3.955	3.277	4.859
		4.52	2.712	3.164	2.938	3.955
		6.102	3.164	4.294	3.277	3.277
		4.746	3.616	3.955	4.407	4.859
		3.955	3.729	2.825	4.972	4.407
		3.955	2.599	4.859	2.712	3.616
		4.068	2.938	3.729	4.746	3.729
		3.277	3.39	4.972	3.842	3.842
		3.729	2.486	3.277	3.164	5.085
		3.729	2.938	3.503	3.729	3.503
		3.503	2.034	4.52	3.729	3.39
		4.633	3.503	3.503	3.842	5.085
		4.294	3.39	4.52	4.181	3.39
		3.729	1.921	3.503	3.277	3.051
		3.616	3.164	5.085	3.729	3.842
		3.616	2.712	3.842	3.842	4.068
		3.503	2.825	4.294	3.842	4.859
		4.972	3.051	3.277	3.39	3.503
		3.503	3.503	4.52	4.859	3.39
		3.842	2.147	3.051	5.876	4.52
		3.842	3.955	4.181	3.164	3.729
		3.729	3.051	3.616	3.729	4.407
		5.311	2.486	3.051	4.407	3.616
		3.164	3.277	3.955	3.277	4.181
		4.294	3.277	4.407	4.407	4.407
		4.633	2.825	3.39	2.26	4.859
		3.955	2.938	2.938	3.955	4.859
		3.39	1.921	4.859	3.842	4.407
		3.503	3.051	4.746	3.164	4.181
		4.859	1.582	3.051	3.842	3.729
		3.729	2.147	4.068	3.277	4.294
		3.39	2.599	2.825	4.407	5.311
		4.181	2.825	3.503	3.955	5.876
		5.537	2.938	4.52	4.294	4.294
		3.503	3.051	4.633	3.503	3.955
		3.164	2.486	5.198	4.068	3.277
		4.407	2.373	3.277	3.955	2.825
		3.616	2.486	2.938	4.859	3.729
		4.181	3.277	3.729	4.181	4.407
		3.051	3.051	4.294	3.729	3.842
		2.825	3.39	4.52	3.051	3.729
		3.051	2.034	3.616	4.859	3.842
		6.102	2.486	3.277	2.486	3.955
		3.955	2.599	3.955	2.712	3.729
		4.407	2.599	2.938	3.503	4.633
		3.503	2.825	4.407	2.599	4.068
		3.616	2.938	3.729	3.277	3.616
		2.712	2.486	4.633	3.503	3.616
		4.294	2.034	3.729	3.729	3.955
		4.068	2.486	4.294	2.599	3.503
		4.407	2.599	3.955	3.955	4.859
		4.068	2.599	4.181	4.068	4.859
		5.763	2.486	2.938	3.503	3.277
		4.294	2.712	5.085	4.633	3.277
		4.633	3.051	3.164	3.955	3.164
		5.65	3.503	3.277	3.955	3.39
		4.633	3.051	3.503	3.051	4.633
		3.842	2.712	3.503	3.051	3.39
		3.277	2.712	4.52	3.503	4.294
		2.486	2.712	3.164	4.068	3.955
		3.164	2.712	3.503	4.407	4.633
		3.955	2.712	4.746	2.825	3.955
		2.825	2.599	3.051	4.407	4.294
		3.503	3.39	4.407	4.407	3.277
		2.599	3.39	4.52	4.181	4.746
		2.938	2.938	4.181	5.085	5.65
		3.503	3.277	2.938	3.729	3.729
		3.842	1.808	3.616	3.729	2.712
		4.746	3.164	3.503	4.859	4.633
		5.085	2.599	3.955	2.712	4.52
		3.051	3.051	2.938	3.842	3.729
		4.52	2.599	3.277	4.407	4.181
		4.859	1.695	3.503	4.294	4.294
		4.52	2.938	3.842	4.52	3.39
		3.616	2.712	3.277	4.068	3.277
		3.955	3.164	4.407	3.616	3.503
		4.068	2.599	5.198	4.181	3.729
		3.729	2.825	5.424	4.407	4.972
		3.955	2.599	4.972	4.859	4.294
		4.407	3.051	3.842	4.294	4.068
		3.842	2.938	3.729		4.746
		4.407	2.147	3.842		5.085
		4.859	2.712	4.859		2.938
		2.599	3.164	3.39		4.068
		3.503	2.373	3.164		4.181
		4.52		4.633		4.52
		5.085		4.407		4.294
				3.164		4.294
				3.955		4.859
				3.616		3.955
				3.277		3.503
				5.198
				3.277
				3.842
				3.729

## Sheet: Fig. 2f
		WT	opr3-1	opr3-1cyp20-3	opr3-1serat2.1
		1.06984	2.18902	1.77242	1.31242		Tukey's multiple comparisons test	P Value
		0.881311	2.49974	1.71877	0.943859		WT vs. opr3-1	<0.0001
		0.503972	2.37342	1.61041	1.16766		opr3-1 vs. opr3-1cyp20-3	<0.0001
		0.47318	2.71278	1.66635	0.842633		opr3-1 vs. opr3-1serat2.1	<0.0001
		1.68693	2.01337	1.47073	0.735149
		0.796247	1.73136	1.41186	0.856131
		0.434084	1.97836	0.635118	1.70208
		0.862635	2.18574	0.422326	0.939762
		1.26441	2.58496	1.1025	1.15785
		1.10788	2.21455	0.794236	1.60656
		0.703923	3.09494	1.84455	1.91626
		0.363398	2.63414	1.19938	1.49266
		0.775677	2.49004	1.5338	1.04293
		0.664596	2.51527	1.08138	1.59659
		1.39403	1.3874	1.71003	1.81781
		1.44367	2.09681	1.82102	1.40491
		1.32783	2.10035	0.804559	1.71742
		1.37043	2.84379	0.938255	1.48366
		1.9626	2.5644	1.92914	0.81168
		1.35104	1.81679	0.737357	1.58317
		0.967335	1.79774	1.9675	0.89189
		0.976372	1.84641	1.21192	1.84817
		1.53692	2.20986	2.61368	1.49634
		1.59615	2.16486	1.90813	1.95344
		1.02411	2.0109	0.792001	1.03168
		1.42065	2.172	0.940963	1.72662
		1.02134	1.04982	1.36586	1.184
		1.34526	1.16913	1.51871	1.51712
		1.00099	1.54273	2.01503	1.58282
		1.53829	1.99081	1.35582	1.46348
		1.65925	1.87006	0.314678	2.85326
		1.001	0.943916	1.59776	1.60412
		0.942901	1.34142	2.50208	2.77825
		1.42423	1.97497	1.1607	2.1941
		1.27157	1.23358	2.66365	1.90812
		0.413522	2.39978	2.99588	1.03999
		1.12763	2.26372	0.693053	0.480943
		1.52809	1.92068	2.09884	0.811304
		1.27625	2.47913	2.61055	1.05778
		1.27308	3.22849	0.496309	1.66667
		1.408	1.74287	2.11467	1.87452
		1.01634	1.93521	1.57301	1.90151
		1.61818	3.1616	1.76298	1.06016
		1.23572	1.41922	2.75276	1.38119
		0.802694	2.6494	1.2861	1.43978
		1.46109	1.67993	2.35039	1.2448
		1.51363	2.68537	0.697744	0.632021
		1.37407	2.41232	1.4192	0.375563
		1.01233	2.71717	2.02513	0.579951
		0.956504	2.36439	1.64762	1.5194
		0.448737	1.45426	1.62027	1.04789
		1.19069	2.13481	1.85133	1.22541
		1.46058	2.27027	0.932986	1.18126
		0.461258	2.92634	2.54896	0.691026
		1.40116	2.02829	2.1094	0.831552
		0.65005	2.06777	0.473356	1.97786
		1.34351	4.01086	1.52322	1.06134
		0.579558	2.17859	1.83462	0.536142
		1.50714	2.08492	1.2016	1.30975
		0.819441	1.66991	1.37872	2.22651
		0.551061	1.30954	1.84782	1.07971
		0.936097	0.987133	1.31044	1.40475
		1.00732	2.19246	0.832701	0.640339
		0.572039	2.85958	1.21729	2.25481
		0.625736	2.25116	0.570637	1.40203
		0.598552	2.6034	1.0446	1.26025
		1.05547	2.60408	2.27966	2.06607
		1.0609	1.75034	1.16981	1.74055
		1.00378	2.32484	1.50444	1.92243
		0.890127	1.78323	1.77692	1.45813
		1.06224	2.63608	1.02228	1.41739
		0.855352	1.51567	2.52245	2.84578
		1.38369	1.75699	1.14831	2.2223
		1.08096	2.33131	1.16504	0.994746
		0.795024	2.07028	1.63488	1.96779
		1.1881	2.49782	0.886401	1.69925
		0.752964	2.67439	0.4999	2.20569
		0.850547	2.77331	1.66159	0.929832
		1.26769	1.08515	2.2	1.65664
		1.29419	2.14086	1.5195	1.57853
		1.18523	2.08387	0.726524	2.18187
		0.948859	2.80911	2.00627	0.969539
		1.13189	2.20181	1.68951	1.60764
		1.47411	2.50255	1.79736	1.33902
		1.19526	2.01566	1.1032	2.29053
		0.294694	2.49049	1.43288	1.2209
		1.49892	2.08518	1.88717	0.949784
		0.581187	1.69456	1.54623	1.5764
		0.813055	1.42412	1.94823	0.264572
		1.51213	0.939361	1.48904	1.68018
		1.09775	2.60792	1.40366	1.81937
		0.773276	1.27953	2.09386	1.35365
		1.3593	1.86344	1.85651	1.8383
		1.2547	1.46627	1.08261	0.922006
		1.25224	1.72759	0.691107	1.90523
		1.08948	2.01149	1.22311	0.497766
		1.89065	0.969353	1.15814	1.94347
		1.50545	1.47362	0.952561	1.57646
		2.69906	2.04137	0.810876	1.78713
		2.01207	2.02463	1.08857	1.85594
		1.18937	1.16987	1.20629	1.38063
		1.80853	2.00035	1.54525	1.16029
		1.21542	1.31812	1.46511	1.06339
		1.77072	2.05789	1.31813	1.07394
		1.4512	1.39519	2.15928	0.78498
		1.43512	2.18534	1.16171	0.750903
		1.02622	1.47176	1.09	1.5687
		0.849205	1.7834	1.8906	0.351875
		0.79177	1.80481	0.528774	1.89265
		0.713792	1.01296	0.606689	1.33105
		0.424954	2.02929	1.01878	2.48896
		1.58345	1.59898	0.855175	1.07452
		1.31534	1.12044	1.93871	0.834221
		1.12382	1.39054	0.929307	0.758898
		0.463574	1.42521	0.905187	1.2536
		0.912548	1.57326	1.75678	2.09417
		0.772222	1.17815	1.07518	1.61323
		0.89687	1.11143	2.28552	1.8801
		0.339511	1.89177	0.859222	1.88313
		1.44357	1.57881	1.59661	1.91676
		1.1779	1.30893	1.75166	1.1902
		0.379801	1.18347	1.38613	2.44923
		0.877882	1.64794	0.877411	0.949783
		0.692919	1.65402	0.712231	2.12777
		0.993662	1.22436	1.98123	1.34009
		0.995831	1.62156	1.3627	1.81574
		1.60778	1.42736	1.13585	0.944907
		0.62654	1.29726	1.20654	2.20391
		0.892027	1.03141	0.688657	1.547
		0.878886	1.35748	1.02345	1.34744
		0.839638	1.47335	2.0984	0.716606
		0.727791	2.08295	1.27307	1.70899
		0.512821	1.57642	2.45721	0.996711
		0.78972	1.37816	1.17614	1.70286
		1.09524	2.22712	1.47073	0.971633
		0.560141	1.31313	1.73717	1.36196
		0.469183	2.23243	1.25475	1.17244
		0.710526	2.78624	1.2808	1.54924
		0.9895	1.15112	0.656496	1.72947
		0.970756	1.2739	1.45153	0.968011
		0.419281	1.8149	1.86486	2.06428
		0.963699	1.39705	1.39698	1.85089
		0.727983	1.57352	1.138	1.38309
		0.532583	1.71017	1.74846	1.04287
		0.568425	0.850667	1.42646	1.0104
		0.543729	1.22472	1.06467	1.21815
		0.515561	1.29782	1.08013	1.50216
		0.940801	2.51177	1.60871	0.809298
		0.416325	1.99182	1.56444	1.21801
		1.09501	1.19468	1.58197	2.38619
		0.566847	1.44824	1.16496	1.96733
		0.737488	1.67692	0.838638	1.10265
		0.83884	0.796563	0.70456	1.21381
		1.3691	2.00163	1.02284	1.28068
		1.94646	1.65101	0.899253	0.36007
		0.650497	1.83727	0.598425	1.48705
		0.737332	1.22071	0.995984	1.61413
		0.562199	1.38566	0.708548	1.38795
		1.05366	1.66103	1.7834	1.6674
		0.869344	1.1444	1.45201	0.926367
		1.07728	1.63544	1.03225	1.06002
		1.23819	1.47317	0.250891	2.05526
		0.69338	1.79379	0.700422	1.14936
		0.609885	1.55111	0.757057	0.792212
		0.718816	1.23763	0.635017	1.86199
		1.07197	1.13814	1.50722	0.953256
		1.14537	1.61573	1.15315	1.04714
		1.30587	1.31744	0.944485	1.7754
		0.773047	1.54964	0.889639	1.59674
		1.03844	1.25636	0.625191	1.39685
		0.993286	2.03782	2.21807	3.03846
		0.705519	2.60109	1.86408	2.1342
		1.03498	0.916076	1.1616	1.14184
		0.713553	2.63977	1.1693	2.089
		1.15046	1.25592	0.561058	1.5957
		0.552183	0.517012	0.555534	2.26965
		0.853736	1.97086	0.714679	0.80592
		0.785399	2.91534	1.79058	1.60921
		0.851089	0.9579	1.66002	0.906181
		1.21279	1.88821	1.80573	2.05577
		1.51118	1.85324	1.84187	1.18521
		1.1501	1.65883	1.0775	1.26282
		0.986824	2.50104	1.48535	1.20173
		1.79986	2.33656	0.460792	1.50432
		2.27383	1.06401	0.845797	1.33951
		0.573156	0.583517	1.38333	1.65655
		1.14053	1.75	0.489937	1.29776
		0.491524	1.93731	1.7258	1.28745
		1.18863	1.5974	1.90715	1.6847
		0.96615	1.36024	1.35072	2.1118
		1.37497	2.62581	1.55957	1.4243
		0.978524	2.63742	1.74415	0.466912
		1.17163	2.27459	1.11816	1.00471
		1.43046	1.23353	1.18201	0.868385
		1.5836	2.0424	0.828927	1.74585
		1.06545	3.16242	0.920375	2.09769
		1.00591	2.11405	0.682754	1.41205
		1.25132	1.57775	1.10811	1.56527
		1.15037	2.47123	1.32002	1.01178
		0.960705	1.92768	1.96196	1.76763
		1.37766	2.25422	1.18388	1.62877
		1.0389	3.12699	0.911816	1.41788
		0.610843	2.88777	1.41081	0.563866
		0.606208	2.86199	1.41351	0.420967
		1.08705	1.23706	1.14094	0.791133
		0.995101	3.15985	0.862279	0.947416
		1.21248	1.34244	1.02755	1.2633
		1.41855	1.91598	0.902216	1.34506
		0.778305	1.0471	1.45906	1.03586
		1.20941	2.77117	1.44241	1.0853
		1.23044	2.44551	1.00632	0.776868
		1.60776	2.06958	1.53814	1.06564
		0.951922	2.06697	1.35183	0.828657
		0.952616	1.90795	0.842269	0.832831
		0.862696	2.65677	1.90428	1.56548
		1.14409	1.98869	1.05083	2.27049
		0.707609	1.94209	1.02731	0.643836
		1.34275	2.39896	0.509211	1.93821
		1.6676	2.32569	0.737966	0.866819
		1.48497	2.20936	0.978409	1.33356
		1.16399	2.59982	1.52634	1.14693
		1.06767	2.58727	1.49331	0.723529
		1.83069	2.06538	0.772147	0.734802
		1.25655	1.73536	1.03582	1.26852
		1.3583	1.83606	0.766366	1.60795
		2.10792	3.02466	1.22618	0.674372
		1.35887	2.09473	0.81597	1.76685
		0.963274	2.02054	0.850724	1.3434
		1.01493	2.85491	1.02696	1.28998
		1.44969	1.37667	0.819345	1.25268
		1.3185	2.62585	1.58599	0.977442
		2.39324	2.3163	1.45702	0.868393
		1.89665	2.96837	1.57914	0.877181
		1.49728	3.09252	0.721207	0.658816
		1.47422	2.65874	0.504034	0.581945
		1.25702	3.02223	1.46343	0.926411
		0.708188	2.64953	1.0204	0.494244
		2.07981	2.56124	1.39168	1.03594
		1.24281	2.36747	1.86545	0.833963
		1.7414	1.13049	0.51596	0.47121
		2.18199	2.02201	1.27285	0.775729
		1.45432	2.16727	0.936224	0.872137
		1.14975	2.58922	1.71647	0.803251
		1.01927	2.57227	0.580596	0.851042
		1.27517	1.96286	1.03219	0.592084
		2.17876	2.28584	1.11316	0.471166
		0.944827	0.839362	0.929452	0.794712
		1.28357	2.00846	0.555205	0.584714
		2.68796	2.68941	1.92268	0.548833
		0.514491	3.52949	0.48604	0.759047
		1.16215	2.79819	1.42412	0.950568
		1.06473	2.16803	1.14438	1.04946
		1.18107	1.4943	1.36094	0.729358
		1.84352	1.41931	0.967495	1.40675
		2.20347	1.60843	1.07173	1.25798
		1.31493	2.47201	0.782551	0.983018
		1.09349	0.995935	1.54663	0.645513
		1.45806	1.41905	0.535027	1.31333
		1.98844	2.49812	1.39642	0.530991
		1.42278	2.49194	0.943255	0.892823
		0.940235	2.14192	0.914373	0.62955
		0.866963	1.84159	1.15112	0.915377
		1.53469	2.13115	0.838912	0.825771
		0.520712	2.58825	2.0072	1.26416
		0.949423	2.37994	1.31793	0.873728
		1.15946	2.2395	1.43053	0.524846
		1.17161	2.05423	0.986527	0.606889
		1.61861	2.08924	1.48417	1.60232
		0.720737	2.67083	0.564291	1.65376
		0.577992	1.91436	1.23428	1.30486
		1.50537	0.741581	1.06075	0.699901
		0.529629	2.24325	0.980594	1.13868
		0.696756	1.82555	0.85608	1.27336
		0.599503	3.5577	1.2992	0.925638
		0.708157	2.52602	0.283726	1.03381
		0.674628	2.16532	1.19276	0.598418
		0.520743	2.40509	0.6246	1.19268
		0.684533	1.38415	1.15771	0.834726
		0.315139	3.52888	0.174444	1.07239
		0.825022	1.42555	0.739219	0.68785
		0.801548	1.25168	1.27048	0.549727
		1.12276	1.22064	0.139348	1.1991
		0.954973	2.67305	0.911545	0.995506
		0.398626	2.43105	1.18252	0.546961
		0.672098	2.23239	1.43173	1.14456
		0.800837	2.71108	1.00296	0.878875
		0.910865	2.76775	0.606492	1.11355
		0.29405	0.684884	1.35439	0.900626
		0.842669	2.6907	1.58554	1.55614
		0.571667	1.47814	1.0596	1.13912
		0.140961	1.31653	1.13534	1.70808
		0.829281	2.5183	1.55229	1.84921
		0.841361	2.50166	0.81359	0.522537
		0.491991	1.73223	0.824546	1.01366
		0.33883	2.4279	0.635407	1.81248
		1.01086	1.71179	1.06746	1.03284
		0.73543	2.92193	0.920877	1.27293
		0.765846	0.932569	0.443586	1.24708
		0.514894	2.65704	0.883331	1.75346
		0.397937	2.32753	0.456299	1.38992
		0.595661	2.03214	1.34731	1.47574
		0.668338	1.69587	0.965468	0.486889
		0.905206	2.27724	1.34684	1.02767
		0.592812	1.68964	1.32101	0.784806
		0.60829	0.672889	0.305201	1.75932
		0.321203	1.45587	1.1289	1.74332
		0.999338	2.22751	1.26016	0.863362
		0.801115	1.73265	0.652174	1.13284
		0.676925	1.43194	1.15468	1.03107
		0.77437	1.44928	0.552621	1.49847
		0.403465	2.22339	0.36924	1.40273
		1.0369	1.86733	0.372822	1.36245
		0.991954	1.82913	1.41289	1.03762
		0.53339	1.90506	1.19332	1.05984
		0.89179	3.02791	0.770012	1.0013
		0.946463	1.76068	0.782762	1.29558
		1.20175	2.44734	0.528276	2.05429
		0.566546	1.53374	0.960064	1.77674
		1.19446	2.89247	1.19251	1.10722
		0.870961	1.60753	0.963648	1.91292
		0.775279	1.01338	1.03513	1.03106
		1.15965	1.91326	0.61277	1.13041
		0.85463	2.38751	0.543428	1.73602
		0.943749	2.24903	0.542788	1.38668
		0.3344	2.86965	1.13833	1.85
		0.689807	1.90443	0.557977	0.391677
		0.202112	2.00946	0.695539	1.08317
		0.39539	2.26777	0.471622	0.775802
		0.670884	1.76003	1.63622	1.08913
		0.416759	1.55335	1.02751	1.09501
		2.01479	2.21277	1.16374	1.87425
		0.407348	1.96632	0.268494	0.991368
		0.893794	1.209	1.06107	1.66538
		0.498402	1.89052	0.523928	0.702688
		0.509055	1.54732	1.93158	0.375786
		1.27007	1.14488	1.75689	0.249921
		0.63178	1.68949	0.622752	0.832083
		1.13664	1.71436	1.79098	1.90662
		0.531421	1.9023	1.30334	1.11834
		1.18733	1.97282	1.77954	0.4699
		1.10968	1.50282	1.74886	1.49595
		0.602192	2.11566	0.323443	0.597194
		1.09903	1.54424	0.781881	1.25968
		0.841813	1.78098	0.758732	0.47423
		1.45622	1.28859	1.19142	0.85373
		1.15933	2.4371	1.04879	1.67149
		0.697382	2.08016	0.798412	1.28898
		0.420048	2.06399	0.784462	1.57426
		1.60397	2.29713	1.20895	1.12591
		1.34392	1.76	1.49696	0.868025
		0.671602	1.02466	0.981465	0.917273
		1.0198	0.833226	1.2744	1.25967
		0.446775	1.85234	1.36112	0.97395
		0.382874	1.7283	1.59227	1.08771
		0.602113	1.05551	1.53492	0.628128
		0.815945	1.63433	1.3818	2.12731
		0.822266	1.63782	1.16323	1.29682
		1.47047	0.593291	0.943093	0.785155
		0.854005	2.09523	1.05889	1.28032
		0.681996	1.70619	1.63283	0.638427
		0.931282	1.50393	1.16898	0.88544
		0.760433	1.41065	1.51758	1.15827
		0.611752	1.16071	1.04168	1.44343
		1.1883	1.56054	0.770758	0.721984
		1.01032	2.34742	0.9419	1.36051
		0.681009	1.10795	0.563554	1.77625
		0.668513	1.7505	0.83302	1.10158
		0.689104	1.80389	0.955538	1.41289
		1.17814	1.41235	1.37577	1.12489
		0.753876	1.88417	1.51671	0.856897
		1.00582	1.46205	0.653696	0.854892
		0.865423	2.22042	1.00703	1.48272
		0.697525	1.11588	0.949354	1.23717
		0.867637	1.25546	0.974122	2.01361
		0.555963	1.095	1.14501	0.850224
		0.707335	1.31586	1.39603	3.13085
		0.870746	0.85492	1.13298	0.849444
		1.17975	0.531539	0.483532	1.02594
		0.70002	1.44803	0.540351	1.4336
		0.871323	0.984256	0.298345	0.535531
		0.848134	2.50129	0.892755	1.69606
		0.674939	1.22208	0.984196	1.01096
		0.978183	0.65412	1.92757	1.45971
		0.701464	0.87638	0.910357	1.65253
		1.08227	1.06022	1.09109	1.47825
		0.741831	1.43533	1.43791	1.10687
		0.739767	1.00735	1.01176	1.57283
		0.902675	1.56367	1.01808	1.08879
		0.712025	1.42496	1.39415	0.397451
		0.938668	0.71367	1.13366	1.0181
		0.400782	0.743612	1.02174	1.3076
		1.01111	1.09945	0.646087	1.20098
		2.4466	1.27902	1.62314	1.12036
		0.458071	1.50953	0.731245	1.19788
		1.04797	3.21566	0.967685	0.540017
		0.889491	2.25213	0.9996	1.11524
		0.464179	1.81571	1.5237	1.65853
		0.883275	1.84359	0.605967	1.55639
		0.788903	1.90146	0.902358	0.92024
		1.04224	0.326962	0.528762	1.47095
		0.654671	2.1759	1.52496	1.06553
		0.83305	2.13636	0.730588	1.39334
		1.48916	2.84156	1.15771	1.79167
		1.53684	0.917546	1.3333	1.70092
		0.48955	2.82764	1.10836	0.881579
		1.21808	1.92811	1.13789	1.50093
		0.975367	3.34272	0.918611	1.2356
		0.816767	3.29039	0.615571	0.869745
		0.537486	1.71071	0.49487	1.07034
		0.95805	3.21	0.998233	0.919455
		1.00585	2.61923	1.29171	1.5654
		1.01336	2.02709	0.902488	1.77344
		0.471345	2.26903	2.60575	1.00978
		0.768466	3.82055	0.943871	1.40144
		1.0939	1.39495	1.09917	0.863127
		0.663551	1.7497	1.46235	1.08833
		0.505065	2.00797	1.73373	0.807529
		0.890296	2.37328	1.24088	1.27977
		1.29639	1.69254	0.387635	1.88866
		1.06991	1.96188	1.18122	0.352599
		0.690948	2.48226	1.26021	1.1655
		0.907505	2.93811	1.10658	0.767749
		0.955922	1.20367	1.34556	1.72781
		0.749129	1.34682	1.47386	1.21393
		0.788573	1.4533	1.72463	1.31897
		0.824795	2.72616	0.344982	1.17924
		0.692126	1.33063	1.1983	1.52314
		0.803052	3.33879	1.70249	0.618174
		1.00923	3.16379	0.359715	1.23201
		0.805267	2.6147	2.08193	1.22527
		0.965463	1.82862	1.4801	0.92435
		0.946851	1.2772	1.33811	0.99143
		0.632902	1.60909	1.34386	0.81384
		1.50822	1.49425	1.15858	0.710459
		1.21115	2.81112	1.98259	2.51063
		1.01396	2.56004	1.57377	1.03176
		0.824407	2.17831	0.533305	1.63279
		0.583189	2.52357	2.05297	1.06193
		1.66263	1.85269	1.96587	1.34176
		1.0954	2.44387	1.89273	0.770428
		0.88967	2.06104	1.02946	0.953729
		1.03268	1.71973	2.09197	0.261468
		0.402388	2.05853	1.47962	2.51148
		0.784531	2.0921	2.3617	0.384923
		0.805731	2.04719	2.01712	1.53219
		1.15605	2.86865	0.602585	0.860739
		0.568527	2.02804	0.435373	1.06195
		1.29003	3.59648	1.21852	1.15951
		0.734697	2.32439	0.880888	0.937696
		0.322501	3.32819	2.18802	2.34102
		0.772454	1.58204	1.90473	1.21185
		0.773477	3.4029	1.95071	0.558471
		1.65712	1.87042	1.86482	1.27945
		1.77752	2.60578	1.00528	1.14861
		0.792674	3.12517	1.57929	1.66667
		1.09823	2.42803	2.16889	1.61009
		0.475975	1.23517	2.1776	1.92258
		0.693108	1.41939	2.77623	1.32619
		1.20149	0.675039	0.980262	2.13049
		0.789691	1.20378	1.35664	0.991225
		0.873276	1.81021	1.03835	1.54745
		0.491024	1.86148	2.17297	1.13788
		0.86602	1.58565	1.58412	1.26866
		1.02503	1.58064	0.55243	0.778932
		1.35911	3.24145	2.16458	1.97352
		1.36057	1.34485	1.71581	0.90267
		0.740962	1.92482	2.63161	1.79765
		1.04389	2.82848	0.373513	1.01995
		2.7915	3.50947	1.11731	2.04035
		0.999054	2.36936	1.49791	0.893882
		1.23462	1.79412	1.42798	1.79388
		1.25449	1.86757	1.87057	1.24784
		0.716766	2.51604	1.83426	2.10172
		1.06268	2.01042	1.54559	1.72583
		0.654357	1.97726	1.4473	2.27501
		0.814021	0.974194	1.157	0.747376
		0.559318	1.99886	2.4253	2.51132
		0.870707	1.27421	1.91338	1.90937
		0.943136	2.22212	2.32487	1.15007
		0.718691	2.30745	0.38922	2.42634
		1.07141	2.98585	1.34326	1.92628
		1.31259	3.00071	1.61282	2.6977
		1.17113	1.6861	2.12307	1.01638
		1.11993	0.929591	1.28522	0.75674
		0.935001	2.18984	2.22153	1.16646
		1.14603	1.61546	0.957506	0.614017
		1.28901	1.94378	1.81348	1.64974
		1.22926	2.05705	1.55781	1.44212
		0.555067	2.24229	1.18953	2.25555
		0.613025	2.08348	0.744461	1.84179
		0.690177	2.07712	1.68008	2.39598
		1.40262	2.70741	1.16958	2.0382
		0.524809	2.43786	1.86471	2.11118
		0.492711	2.27448	0.751524	1.96857
		1.04106	1.99084	2.60936	1.19899
		1.47185	1.57681	1.42434	2.38017
		1.21954	1.00096	1.71417	1.25207
		1.32432	2.11403	1.62086	1.69487
		0.675922	2.90633	1.3759	0.887752
		0.461246	2.8436	2.5806	2.43313
		1.52764	3.36334	1.02456	1.06951
		1.29165	3.2942	1.47084	2.15959
		1.45168	2.83519	1.47812	1.01866
		1.15754	1.45677	1.27293	1.69671
		0.690668	2.04907	1.75648	1.75604
		1.13635	2.91588	1.55117	1.60154
		1.12636	2.20914	1.36328	1.07259
		0.484456	1.89008	1.62316	0.609334
		1.17411	2.26268	0.900635	1.16624
		0.928144	2.07479	0.422002	0.709106
		1.27247	3.27375	1.4052	1.90571
		0.767829	1.29359	1.48678	1.2534
		1.08187	1.80611	2.3491	1.42598
		0.820573	2.37639	2.55476	0.828431
		0.507898	1.10764	0.962196	1.13979
		0.358352	2.25899	1.55675	1.97248
		0.590874	3.07197	1.93214	2.47159
		0.941401	2.41223	0.63807	1.47508
		1.0521	2.14478	0.973602	2.31977
		1.26058	2.45303	1.32132	1.86297
		0.493086	2.53421	2.05829	0.435828
		1.09717	1.78486	2.23699	1.30832
		0.965249	1.4603	2.17688	0.855447
		1.04677	2.48554	1.72726	0.700584
		0.944632	2.66663	1.55795	2.13884
		0.47951	3.32573	1.96223	1.75599
		1.05541	2.42414	1.71527	0.853168
		1.45057	3.35088	2.01505	2.01778
		0.364044	2.07946	2.70808	1.77807
		0.541908	2.1263	1.57922	0.846331
		0.441564	2.38691	1.76015	0.966888
			2.00825	2.03969	1.3851
			1.88003	2.25611	2.11216
			2.53277	1.46117	1.05615
			1.19858	2.19509	1.9687
			2.44331	1.78762	1.92534
			2.18364	1.61971	2.13546
			2.37244	2.04251	0.422554
			2.7364	1.9748	0.497815
			0.872603	1.55689	1.75179
			1.19	1.69934	2.09627
			2.22064	2.15813	1.84482
			3.01919	1.75918	1.98428
			1.93227	1.22446	1.45497
			1.54452	0.820754	2.077
			1.88652	1.15419	1.76555
			2.08287	0.858649	2.22263
			1.84207	0.585267	1.05754
			2.17362	2.30097	0.85295
			1.80929	0.822832	0.857143
			2.60672	1.43914	1.50218
			1.12085	1.72786	1.04996
			2.63259	2.06458	0.946136
			2.28546	0.972767	1.61737
			1.97019	2.00102	1.11812
			1.9872	1.11865	0.935866
			1.24443	1.70172	0.947224
			1.33861	1.53411	2.01752
			1.51775	1.57399	1.05643
			1.45452	1.40235	2.41208
			2.331	1.07337	1.51725
			1.99575	1.35853	0.752649
			1.28761	0.882593	1.53246
			1.43623	1.00397	1.22577
			2.35458	1.51563	1.63332
			1.97843	2.59125	1.53442
			2.79155	0.54315	1.15403
			1.97153	0.33513	1.33848
			1.84939	1.16198	0.825047
			1.81894	1.23411	1.04887
			1.65827	1.32515	0.539653
			1.62594	0.875308	1.7699
			0.908508	0.823602	1.37894
			2.05455	1.63488	1.42191
			1.13104	1.3031	1.77402
			2.17756	1.70116	0.901547
			2.10171	1.0823	1.13646
			2.00765	1.24151	1.27431
			2.30984	1.5228	2.09741
			2.24075	1.113	0.750998
			1.98476	0.821341	1.39661
			1.63126	0.706825	1.66285
			2.17329	1.02536	1.09173
			2.20235	0.444295	1.21126
			1.88424	0.572155	1.37598
			1.6501	2.16543	0.704365
			1.36762	1.10211	0.869638
			1.11709	1.71352	0.84923
			1.91045	1.15996	1.16778
			1.64204	2.03569	1.65373
			2.19259	0.315597	0.679421
			1.39391	1.57127	1.44251
			1.10349	1.91239	1.05626
			1.70993	1.22318	1.30836
			2.05823	1.32123	1.29341
			3.77193	0.267064	1.19814
			1.48771	1.39384	2.08304
			1.53942	1.59922	1.09283
			1.53722	1.84469	1.46767
			1.02202	1.08238	1.40733
			2.15196	1.12993	2.28792
			1.94843	0.756888	0.828401
			1.32096	0.967813	2.5893
			1.24192	0.296716	1.07642
			1.56273	1.51038	1.69974
			1.89931	0.710817	1.35508
			2.10344	1.48894	1.93179
			1.17789	1.15665	2.31987
			1.36056	0.855812	1.84493
			1.92369	1.95065	0.516485
			1.33086	0.429841	2.67773
			2.02793	0.979966	1.89905
			1.58183	1.35477	0.81152
			2.10225	1.90037	1.32772
			1.23676	1.53465	1.13905
			2.3116	1.62224	1.86658
			1.10265	1.48187	0.979622
			2.37004	1.7382	1.40928
				1.35296	1.87596
				2.06824	0.87554
				1.52236	1.36272
				2.12538	1.83789
				2.32348	1.23682
				1.69502	1.50107
				0.768693	2.64409
				1.42941	0.458987
				0.949406	1.15567
				0.472829	1.47949
				2.14929	1.36586
				0.926542	0.725138
				2.55542	0.478928
				1.63937	1.21981
				2.62888	1.09403
				2.92623	1.62357
				1.52204	1.61158
				2.07489	1.7169
				1.40631	0.970228
				1.03507	2.08251
				1.06798	1.64419
				2.33428	0.663199
				1.68435	0.857613
				0.912303	1.07403
				1.342	1.66216
				1.18197	2.0413
				2.65242	1.43979
				0.884455	1.83974
				1.11405	1.30815
				2.3151	1.29422
				1.06197	1.6146
				1.63542	1.07676
				1.46233	1.5514
				1.06733	1.70683
				0.406019	1.11474
				0.6328	2.3
				1.26457	1.18723
				1.09415	0.833986
				1.20263	1.0923
				1.39833	2.12681
				1.01455	0.665174
				0.92867	1.78383
				0.700228	1.28522
				0.88976	1.46148
				1.30906	1.84536
				0.735516	1.23332
				1.15252	1.43743
				0.930006	1.54549
				1.39867	1.5674
				1.42973	1.09004
				1.25586	0.793521
				1.20949	1.24297
				1.37364	1.53982
				0.511356	2.10144
				0.733388	1.40619
				1.25059	1.97434
				0.633813	1.10218
				1.25758	1.41823
				1.71812	1.35789
				0.541985	1.70765
				1.42806	1.97024
				1.00537	1.58256
				1.38043	1.63744
				0.990205	0.923491
				0.902549	2.50372
				0.818642	2.68597
				0.821814	1.19927
				1.19252	1.89132
				1.52465	2.2837
				0.761087	1.8112
				0.992732	1.76636
				0.995319	2.3181
				0.129066	1.53829
				0.818387	1.66083
				0.99266	2.40616
				1.00199	1.74623
				2.44362	2.13707
				1.40628	0.895097
				0.229058	2.15427
				1.08587	1.95649
				1.62674	2.38127
				1.11631	1.08673
				0.710088	1.95245
				0.453221	1.12496
				0.408289	1.36719
				1.05924	0.350343
				0.614246	1.56138
				0.896139	1.67735
				0.678715	1.58542
				0.782335	0.89775
				0.652133	1.14517
				0.556189	1.23529
				0.731237	1.72076
				0.167126	2.12673
				1.49564	0.993353
				1.25642	1.57064
				1.67032	1.06431
				0.629063	1.01849
				0.769501	0.768315
				0.536914	1.20095
				0.541551	1.49484
				1.59173	2.64728
				0.885268	1.1631
				0.621144	1.45734
				1.2094	0.699122
				1.61109	1.77941
				0.326913	0.895411
				0.968459	1.65094
				1.38597	1.45715
				0.594967	1.236
				1.11403	2.26292
				0.914478	2.14013
				0.903964	2.64405
				1.80906	1.06022
				1.07611	1.75684
				0.826524	2.03811
				1.40874	2.23999
				0.416048	2.55684
				1.17265	1.62596
				0.855131	2.6706
				0.950499	0.86023
				0.974961	2.07994
				1.24605	1.62643
				0.83155	1.27179
				1.6663	0.892891
				1.45622	2.04439
				1.56034	2.40223
				1.44559	1.13203
				0.698907	0.797712
				2.03739	1.37345
				1.20392	1.48643
				1.0671	2.40863
				1.09091	1.93414
				1.59985	1.77035
				1.20642	2.25318
				1.58292	1.9336
				2.07083	1.67871
				0.945257	1.42318
				2.26207	2.10575
				1.43797	1.28139
				1.62335	0.625229
				1.83029	1.71328
				2.29607	1.62737
				2.26882	1.47601
				1.78835	1.42863
				1.65563	1.76047
				1.14705	1.424
				0.654243	1.29492
				0.823038	2.63812
				1.21301	0.781115
				2.10886	0.934133
				1.25509	1.61491
				1.09657	0.396307
				1.46541	0.998699
				1.82364	1.52816
				1.23769	0.724482
				0.948167	0.714968
				1.22511	1.22029
				1.95788	1.37856
				1.18247	1.09171
				1.40842	1.00218
				1.9285	1.06204
				2.08714	0.51689
				1.04083	0.927979
				0.568783	1.10394
				1.40227	1.26947
				1.53662	1.62681
				1.68708	1.23642
				2.12452	1.48265
				2.03132	2.57852
				0.646684	1.23066
				1.40277	1.01604
				0.787201	1.50599
				2.32554	1.30383
				1.95484	0.783757
				2.11546	1.00098
				1.51898	2.09036
				1.16682	0.633642
				2.00415	1.73961
				1.35543	0.704852
				1.08943	1.96963
				2.08591	1.31044
				1.08709	1.38927
				1.24195	1.24077
				2.31296	1.00334
				1.26064	1.44959
				0.989687	0.256969
				0.685185	0.777908
				1.85043	0.79065
				1.12213	0.899202
				1.35369	1.43511
				1.03044	0.565071
				0.891985	1.50203
				1.35798	0.537328
				1.64236	0.972867
				2.27403	0.355325
				2.31425	1.66428
				2.40702	0.441744
				1.03164	1.64454
				2.04297	1.10002
				1.5863	0.811594
				2.13666	1.91081
				2.16884	1.17995
				1.39776	1.19466
				1.34929	1.38667
				1.16526	1.83072
				1.31262	1.60895
				1.22925	1.29778
				1.07329	1.23113
				2.39378	1.17707
				1.61039	1.15346
				1.93202	1.09345
				1.2405	1.45326
				1.63411	1.50844
				0.625	0.664044
				0.694611	0.594609
				1.41117	1.15091
				1.59503	0.825423
				1.30608	1.36556
				1.1624	1.03474
				1.8604	1.25025
				1.58095	1.05787
				1.53185	1.96549
				2.5131	2.25568
				1.5493	0.843258
				2.18793	0.450453
				1.56556	1.30669
				0.634036	1.24522
				1.17659	0.808832
				0.490398	1.18889
				1.12129	1.7949
				1.81625	1.64661
				0.66501	1.40342
				1.05362	1.58706
				1.84296	1.63062
				0.258889	1.61817
				1.1809	1.63804
				1.62264	2.33221
				0.945806	1.43182
				0.971165	1.97894
				1.10506	1.79424
				0.811438	1.05395
				1.18558	1.48654
				1.69556	1.30203
				1.65465	1.31924
				1.41133	2.27682
				1.66857	1.59078
				0.354553	1.19122
				1.90076	1.31969
				1.01743	0.431473
				0.85728	1.37669
					1.84311
					0.574215
					1.59727
					1.21233
					0.303704
					1.11777
					1.61199
					1.66761
					0.465551
					0.691843
					1.20838
					1.32867
					2.08579
					1.05044
					1.92468
					0.605306
					0.349587
					1.5918
					1.44962
					1.04634
					0.746417
					2.16669
					0.971984
					1.19077
					1.14827
					1.13436
					1.19744
					1.55424
					1.37386
					1.45825
					1.34378
					0.67761
					0.877796
					0.849514
					0.787791
					0.965405
					1.39657
					1.15176
					0.868635
					0.483333
					0.809337
					1.14461
					0.73805
					1.6239
					0.934369
					0.821633
					1.41404
					1.57931
					0.57232
					0.786972
					1.65967
					1.50711
					0.580914
					0.621943
					1.50934
					1.06073
					2.13452
					1.31968
					1.21374
					1.24261
					2.1134
					0.695127
					0.560267
					1.30752
					1.07573
					1.35199
					0.820937

[truncated: 32 more sheets: Fig. 2g, Fig. 3a, Fig. 3b, Fig. 3c, Fig. 3d, Fig. 4b, d, e, f, Fig. 4c, Fig. 4g, Fig. 4h, Fig. 5a, b, d, Fig. 5c, Fig. S1b, Fig. S2a-c, Fig. S2d-f, Fig. S3a-d, Fig. S4a-e, Fig. S5b-c, Fig. S6a-c, Fig. S6d, Fig. S7b-f …]
